# Supplementary material for: Relative Amino Acid Composition Signatures of Organisms and Environments
Source: PLoS One. 2013 Oct 25;8(10):e77319. doi: 10.1371/journal.pone.0077319 (PMC3808408; doi:10.1371/journal.pone.0077319)
Supplement: Table S1 — Relative amino acid composition of different environments, as reported in and calculated from the literature. (XLSX) [file pone.0077319.s002.xlsx]

## Sheet: Table S1
Table S1. Relative amino acid composition of different environments, as reported in and calculated from the literature. 69 reported environmental measurements accounted for 16 or more out of the 20 amino acids.
Environment	Ala	Arg	Asn+Asp	Cys	Gln+Glu	Gly	His	Ile	Leu	Lys	Met	Phe	Pro	Ser	Thr	Trp	Tyr	Val
Artic Ocean	0.15	0.04	0.115	0	0.078	0.2	0	0.028	0.038	0	0	0.025	0	0.1	0.12	0	0.018	0.06
Artic Ocean	0.19	0.038	0.115	0	0.08	0.23	0	0.026	0.038	0	0	0.02	0	0.1	0.08	0	0.015	0.04
Artic Ocean	0.21	0.02	0.1	0	0.075	0.24	0	0.028	0.03	0	0	0.023	0	0.085	0.08	0	0.017	0.06
Artic Ocean	0.22	0.025	0.095	0	0.07	0.25	0	0.028	0.045	0	0	0.026	0	0.076	0.06	0	0.017	0.045
Artic Atlantic Water	0.23	0.03	0.09	0	0.065	0.235	0	0.028	0.06	0	0	0.024	0	0.078	0.05	0	0.018	0.038
Artic Ocean	0.24	0.03	0.094	0	0.06	0.254	0	0.027	0.085	0	0	0.022	0	0.06	0.04	0	0.015	0.04
North Atlantic	0.1	0.04	0.1	0	0.17	0.16	0.01	0.025	0.035	0.045	0	0.02	0.03	0.06	0.04	0	0.025	0.05
NW Pacific Ocean	0.137	0.096	0.097	0	0.109	0.164	0.015	0.031	0.046	0	0	0.025	0	0.12	0.086	0.006	0.019	0.048
NW Pacific Ocean	0.141	0.077	0.084	0	0.122	0.183	0.015	0.029	0.043	0	0	0.024	0	0.125	0.084	0.002	0.017	0.042
NW Pacific Ocean	0.172	0.049	0.095	0	0.111	0.231	0.014	0.024	0.035	0	0	0.018	0	0.127	0.075	0.002	0.014	0.034
NW Pacific Ocean	0.153	0.118	0.102	0	0.09	0.195	0.013	0.024	0.036	0	0	0.02	0	0.112	0.089	0.001	0.012	0.035
NW Pacific Ocean	0.16	0.098	0.1	0	0.092	0.205	0.012	0.023	0.037	0	0	0.019	0	0.117	0.091	0.001	0.013	0.034
Average Ocean	0.1535	0.0857	0.0974	0	0.1046	0.1979	0.014	0.0258	0.039	0	0	0.0208	0	0.1208	0.084	0.0039	0.0151	0.0383
Sagami Bay	0.13	0.045	0.13	0	0.13	0.16	0.018	0.04	0.05	0	0	0.025	0	0.09	0.08	0.005	0.02	0.06
Antartic waters	0.0915751	0.0128205	0.0531136	0	0.121795	0.178571	0	0.0201465	0.0210623	0.0137363	0	0.040293	0	0.288462	0.0567766	0	0.0512821	0.0503663
North Pacific	0.1	0.045	0.12	0.018	0.1	0.158	0.027	0.036	0.051	0.041	0.011	0.032	0.063	0.075	0.06	0	0.011	0.056
Bengal Bay	0.11	0.054	0.12	0	0.12	0.125	0.018	0.046	0.08	0.067	0	0.037	0	0.068	0.065	0	0.027	0.066
Kara Sea	0.1	0.05	0.12	0	0.12	0.16	0.02	0.045	0.08	0.05	0.01	0.035	0	0.075	0.06	0	0.025	0.06
Funka Bay	0.092	0.05	0.095	0.003	0.104	0.127	0.015	0.049	0.074	0.039	0.023	0.041	0.051	0.063	0.054	0	0.025	0.062
Southern Ocean	0.135	0.047	0.1	0	0.14	0.177	0.028	0.036	0.07	0	0.013	0.03	0	0.07	0.064	0	0.017	0.076
Average Ocean	0.150754	0.052526	0.101126	0.00105	0.10312	0.191524	0.01095	0.0309473	0.0496531	0.0127868	0.00285	0.0263547	0.0072	0.100513	0.0709388	0.001045	0.0195691	0.0497333
Southern Ocean Water/Sediment	0.066	0.036	0.13	0	0.13	0.216	0.006	0.074	0.069	0	0	0.042	0	0.113	0.039	0	0.025	0.048
Park grass	0.125453	0.0144986	0.115787	0	0.0863874	0.133306	0.0100685	0.0332259	0.0414821	0.0414821	0.00342328	0.0630286	0	0.0646395	0.0660491	0	0.14116	0.0600081
Park grass	0.0961333	0.0132967	0.1186	0	0.0725967	0.128534	0.0319425	0.0299557	0.0424882	0.0539508	0.0082531	0.075042	0	0.0625096	0.0628152	0	0.145958	0.0579245
Park grass	0.0974073	0.0127836	0.145121	0	0.0828232	0.135398	0.0115232	0.0297083	0.053655	0.0471732	0.00828232	0.0554555	0	0.0694995	0.0711199	0	0.119193	0.060857
Park grass	0.117962	0.0106995	0.139227	0	0.0782399	0.129731	0.0164504	0.0291561	0.0482814	0.0525612	0.00601846	0.0628594	0	0.0645981	0.0659355	0	0.112211	0.0660693
Grass Land - Broadbalk Wilderness	0.101513	0.0222873	0.148202	0	0.0828046	0.147064	0.0136652	0.0255409	0.0435985	0.0465268	0.00553115	0.0605173	0	0.0688141	0.0632829	0	0.115015	0.0556369
Grass Land - Broadbalk Wilderness	0.106182	0.0465455	0.132364	0	0.0850909	0.14497	0.0123636	0.0332121	0.0530909	0.046303	0.00436364	0.0412121	0	0.0632727	0.0654545	0	0.0972121	0.0683636
Mesquite	0.115	0.113	0.092	0.01	0.09	0.06	0.01	0.03	0.058	0.05	0.006	0.031	0	0.095	0.06	0	0.035	0.05
Open	0.125	0.123	0.085	0.007	0.085	0.1	0.015	0.028	0.045	0.015	0.006	0.033	0	0.1	0.05	0	0.03	0.06
Sacaton	0.1	0.1	0.08	0.008	0.07	0.095	0.023	0.025	0.062	0.06	0.004	0.031	0	0.105	0.064	0	0.032	0.039
Average Soil	0.105065	0.0492111	0.11863	0.0025	0.0862943	0.129	0.0150014	0.0337799	0.0516596	0.0412997	0.00518719	0.0495115	0	0.0806333	0.0607657	0	0.0852749	0.0565859
Pig ileum	0.0658163	0.0334806	0.0663287	0.0400235	0.18971	0.0844258	0.0230795	0.036483	0.0753983	0.0375789	0.0188814	0.0308552	0.109105	0.0584717	0.0489972	0.00739383	0.0101199	0.0638516
Pig ileum	0.0663954	0.034664	0.0693455	0.0363381	0.188153	0.0851686	0.021258	0.036804	0.0748349	0.0379096	0.0190475	0.0330131	0.102918	0.0589862	0.0466823	0.00820478	0.0144627	0.0658137
Pig ileum	0.0597875	0.0512232	0.062444	0.0315097	0.202345	0.0788836	0.0182308	0.0342459	0.0729106	0.0331614	0.0181048	0.0348237	0.120993	0.0559869	0.044509	0.00805987	0.0122572	0.0605246
Pig ileum	0.0593836	0.0574356	0.0610429	0.0358108	0.207613	0.0758479	0.0192394	0.0345083	0.070882	0.0321139	0.0160896	0.0351368	0.118449	0.0545393	0.0427962	0.00850577	0.0109951	0.0596148
Pig ileum	0.0534699	0.0647005	0.0544359	0.0359522	0.21469	0.0731293	0.018929	0.0335912	0.0712788	0.0303807	0.016254	0.0359055	0.125054	0.0532336	0.0403453	0.00797005	0.0136357	0.0570447
Pig ileum	0.0560507	0.0608351	0.0570796	0.0312008	0.220768	0.0711879	0.0184389	0.0338581	0.0683934	0.0286973	0.0157706	0.0369654	0.127818	0.0536781	0.0409247	0.00782252	0.0140877	0.0564235
Baltic Sea	0.0883459	0.110902	0	0	0	0	0.0281955	0.075188	0.0657895	0	0	0.0827068	0.107143	0.227444	0.0770677	0	0	0.137218
Baltic Sea	0.0550907	0.0504417	0	0	0	0	0.112506	0.069735	0.0450953	0	0	0.0611344	0.123896	0.318689	0.0467225	0	0.027894	0.0887959
Baltic Sea	0	0.0273785	0	0	0	0	0.0647958	0.156514	0.10016	0	0	0.136208	0.113393	0.0641113	0.0474561	0	0.0924025	0.197582
Baltic Sea	0	0.109547	0	0	0	0	0.0613726	0.0978883	0.0521337	0	0	0.0598328	0.185658	0.219094	0.0481742	0	0.0468544	0.119446
River	0.117828	0.0461066	0.119877	0	0.121926	0.121926	0.017418	0.0379098	0.0809426	0.0584016	0.00819672	0.0379098	0	0.0768443	0.0686475	0	0.0266393	0.0594262
Bay Summer	0.115189	0.0438328	0.116208	0	0.139653	0.109072	0.0142712	0.0417941	0.0856269	0.0550459	0.0163099	0.0407747	0	0.0703364	0.0642202	0	0.0265036	0.0611621
Bay-offshore	0.113285	0.0453141	0.124614	0	0.135942	0.119464	0.015448	0.0401648	0.0792997	0.0576725	0.00411946	0.0391349	0	0.0741504	0.0659114	0	0.0267765	0.0587024
Rain	0.120445	0.0465587	0.117409	0	0.121457	0.110324	0.01417	0.0394737	0.0890688	0.0587045	0.01417	0.0404858	0	0.0708502	0.0678138	0	0.0293522	0.0597166
Sediment	0.109015	0.0387841	0.146751	0	0.120545	0.171908	0.0167715	0.0314465	0.0628931	0.0450734	0.00943396	0.0345912	0	0.0754717	0.0618449	0	0.0230608	0.0524109
Mangroove sediment	0.106957	0.0384216	0.145379	0	0.124611	0.158879	0.0134995	0.0353063	0.066459	0.0477674	0.00726895	0.0353063	0	0.0747664	0.0654206	0	0.0207684	0.05919
Soil	0.121086	0.039666	0.125261	0	0.11691	0.145094	0.019833	0.0354906	0.0741127	0.0469729	0.00835073	0.0365344	0	0.0782881	0.0699374	0	0.0229645	0.059499
Mangroove Leaf	0.103484	0.0481557	0.106557	0	0.117828	0.114754	0.0204918	0.039959	0.0983607	0.0686475	0.00819672	0.0471311	0	0.0768443	0.0604508	0	0.0317623	0.057377
Water hyac	0.0952869	0.0440574	0.173156	0	0.106557	0.0993852	0.0215164	0.0409836	0.0860656	0.0604508	0.0122951	0.0481557	0	0.0645492	0.0584016	0	0.0266393	0.0625
Soil Organic Mater	0.099	0.036	0.134	0	0.104	0.126	0.028	0.039	0.059	0.039	0.006	0.031	0.07	0.074	0.071	0	0.019	0.064
Soil Boreal Forest	0.132118	0.0410023	0.223235	0	0.382688	0.0273349	0.0341686	0.0136674	0.0182232	0.0022779	0.00683371	0.0113895	0	0.0296128	0.0250569	0.022779	0.00683371	0.022779
Soil Boreal Forest	0.09375	0.0742188	0.224609	0	0.332031	0.0332031	0.0585938	0.015625	0.0175781	0.015625	0.00585938	0.00976562	0	0.0371094	0.0449219	0.00585938	0.0078125	0.0234375
Soil Boreal Forest	0.141772	0.0240506	0.213924	0	0.359494	0.0278481	0.0632911	0.0164557	0.0101266	0.0101266	0.00379747	0.00886076	0	0.0455696	0.0303797	0.00379747	0.00506329	0.035443
Soil Boreal Forest	0.152235	0.033054	0.222533	0	0.333333	0.0223464	0.102886	0.0139665	0.00651769	0.0027933	0.0018622	0.00698324	0	0.0428305	0.0218808	0.00512104	0.00418994	0.0274674
Soil Boreal Forest	0.125745	0.0248613	0.158825	0	0.486747	0.0129443	0.104787	0.00739675	0.00739675	0.00143826	0.00123279	0.0059585	0	0.0299979	0.014588	0.00328745	0.00328745	0.0115061
Pacific Ocean	0.165787	0	0.0253432	0	0.137276	0.307286	0	0.0359029	0.0591341	0	0.0168955	0.0211193	0	0.107709	0.0718057	0	0	0.0517423
Pacific Ocean	0.141333	0	0.149333	0	0.0866667	0.346667	0	0.012	0.036	0	0	0.0306667	0	0.0906667	0.0506667	0	0.00666667	0.0493333
Pacific Ocean	0.123585	0	0.125472	0	0.111321	0.242453	0	0.0481132	0.095283	0	0	0.0433962	0	0.10566	0.0509434	0	0.0179245	0.0358491
Pacific Ocean	0.117493	0	0.116188	0	0.0939948	0.322454	0	0.037859	0.0887728	0	0	0.00913838	0	0.116188	0.0417755	0	0	0.0561358
Pacific Ocean	0.115139	0	0.0959488	0	0.0852878	0.294243	0	0.0319829	0.0895522	0	0	0.0191898	0	0.140725	0.0554371	0	0	0.0724947
Pacific Ocean	0.086747	0	0.0698795	0	0.0722892	0.39759	0	0.0240964	0.0819277	0	0	0.0192771	0	0.142169	0.0433735	0	0	0.0626506
Pacific Ocean	0.0822148	0	0.0788591	0	0.0755034	0.360738	0	0.0268456	0.0738255	0	0	0.0268456	0	0.16443	0.0385906	0	0.00671141	0.0654362
Pacific Ocean	0.0819672	0	0.0765027	0	0.0601093	0.418033	0	0.0245902	0.0710383	0	0	0.0273224	0	0.147541	0.0327869	0	0	0.0601093
Pacific Ocean	0.0976431	0	0.0707071	0	0.0606061	0.390572	0	0.016835	0.0875421	0	0	0.037037	0	0.13468	0.040404	0	0	0.0639731
Pacific Ocean	0.100559	0	0.0782123	0	0.0726257	0.396648	0	0.0223464	0.0502793	0	0	0.027933	0	0.150838	0.0391061	0	0	0.0614525
Pacific Ocean	0.091716	0	0.056213	0	0.0621302	0.426036	0	0.0266272	0.0828402	0	0	0.0147929	0	0.16568	0.0384615	0	0	0.035503
Pacific Ocean	0.0936255	0	0.0717131	0	0.0677291	0.378486	0	0.0239044	0.0697211	0	0	0.0278884	0	0.197211	0.0418327	0	0.00398406	0.0239044
References
1. Abrahamsson H, Anderson T, Berggren PO, Pertoft H (1985) Isolation of a Purified Mitochondrial-Fraction from Viable Clonal Insulin-Producing Cells (Rinm5f) by Percoll Density Gradient Centrifugation. In Vitro Cellular & Developmental Biology 21: 415-420.
2. Amon RMW, Fitznar HP, Benner R (2001) Linkages among the bioreactivity, chemical composition, and diagenetic state of marine dissolved organic matter. Limnology and Oceanography 46: 287-297.
3. Beavis J, Mott CJB (1996) Effects of land use on the amino acid composition of soils .1. Manured and unmanured soils from the Broadbalk continuous wheat experiment, Rothamsted, England. Geoderma 72: 259-270.
4. Beavis J, Mott CJB (1999) Effects of land use on the amino acid composition of soils: 2. Soils from the Park Grass experiment and Broadbalk Wilderness, Rothamsted, England. Geoderma 91: 173-190.
5. Carlson CA, Ducklow HW, Michaels AF (1994) Annual Flux of Dissolved Organic-Carbon from the Euphotic Zone in the Northwestern Sargasso Sea. Nature 371: 405-408.
6. Cherrier J, Bauer JE (2004) Bacterial utilization of transient plankton-derived dissolved organic carbon and nitrogen inputs in surface ocean waters. Aquatic Microbial Ecology 35: 229-241.
7. Cherrier J, Bauer JE, Druffel ERM (1996) Utilization and turnover of labile dissolved organic matter by bacterial heterotrophs in eastern north Pacific surface waters. Marine Ecology Progress Series 139: 267-279.
8. Dittmar T, Fitznar HP, Kattner G (2001) Origin and biogeochemical cycling of organic nitrogen in the eastern Arctic Ocean as evident from D- and L-amino acids. Geochimica Et Cosmochimica Acta 65: 4103-4114.
9. Fan MZ, Sauer WC (1995) Determination of Apparent Ileal Amino-Acid Digestibility in Barley and Canola-Meal for Pigs with the Direct, Difference, and Regression Methods. Journal of Animal Science 73: 2364-2374.
10. Fan MZ, Sauer WC (1995) Determination of Apparent Ileal Amino-Acid Digestibility in Peas for Pigs with the Direct, Difference and Regression Methods. Livestock Production Science 44: 61-72.
11. Fan MZ, Sauer WC (1997) Determination of true ileal amino acid digestibility in feedstuffs for pigs with the linear relationships between distal ileal outputs and dietary inputs of amino acids. Journal of the Science of Food and Agriculture 73: 189-199.
12. Fan MZ, Sauer WC (1999) Variability of apparent ileal amino acid digestibility in different pea samples for growing-finishing pigs. Canadian Journal of Animal Science 79: 467-475.
13. Fan MZ, Sauer WC (2002) Determination of true ileal amino acid digestibility and the endogenous amino acid outputs associated with barley samples for growing-finishing pigs by the regression analysis technique. Journal of Animal Science 80: 1593-1605.
14. Fan MZ, Sauer WC (2003) Determination of variability of apparent ileal amino acid digestibility values in barely samples for growing-finishing pigs with dual digestibility markers. Journal of Animal and Feed Sciences 12: 785-802.
15. Fan MZ, Sauer WC, Delange CFM (1995) Amino-Acid Digestibility in Soybean-Meal, Extruded Soybean and Full-Fat Canola for Early-Weaned Pigs. Animal Feed Science and Technology 52: 189-203.
16. Fan MZ, Sauer WC, Gabert VM (1996) Variability of apparent ileal amino acid digestibility in canola meal for growing-finishing pigs. Canadian Journal of Animal Science 76: 563-569.
17. Fan MZ, Sauer WC, Hardin RT, Lien KA (1994) Determination of Apparent Ileal Amino-Acid Digestibility in Pigs - Effect of Dietary Amino-Acid Level. Journal of Animal Science 72: 2851-2859.
18. Fan MZ, Sauer WC, Jaikaran S (1994) Amino-Acid and Energy Digestibility in Peas (Pisum-Sativum) from White-Flowered Spring Cultivars for Growing Pigs. Journal of the Science of Food and Agriculture 64: 249-256.
19. Fan MZ, Sauer WC, Li S (2001) Variability of apparent ileal amino acid digestibility in high-protein wheat samples for growing-finishing pigs. Journal of Animal and Feed Sciences 10: 103-118.
20. Fan MZ, Sauer WC, Mcburney MI (1995) Estimation by Regression-Analysis of Endogenous Amino-Acid Levels in Digesta Collected from the Distal Ileum of Pigs. Journal of Animal Science 73: 2319-2328.
21. Friedel JK, Scheller E (2002) Composition of hydrolysable amino acids in soil organic matter and soil microbial biomass. Soil Biology & Biochemistry 34: 315-325.
22. Gupta LP, Kawahata H (2000) Amino acid and hexosamine composition and flux of sinking particulate matter in the equatorial Pacific at 175 degrees E longitude. Deep-Sea Research Part I-Oceanographic Research Papers 47: 1937-1960.
23. Gupta LP, Kawahata H (2003) Vertical and latitudinal variations in amino acid fluxes and compositions of settling particles along 175 degrees E in the North Pacific Ocean. Tellus Series B-Chemical and Physical Meteorology 55: 445-455.
24. Gupta LP, Kawahata H (2003) Biogeochemical processes and labile composition of settling particulate organic matter in the south-west Pacific Ocean. Marine and Freshwater Research 54: 259-270.
25. Gupta LP, Kawahata H (2003) Amino acids and hexosamines in the Hess Rise core during the past 220,000 years. Quaternary Research 60: 394-403.
26. Hashimoto S, Maita Y (2003) Fluxes of amino acid and hexosamine in sinking particles in subarctic and arctic coastal regions. Journal of Oceanography 59: 731-738.
27. Hashimoto S, Maita Y, Yanada M, Takahashi K (1998) Annual and seasonal variations of amino acid and hexosamine fluxes in the deep Bering Sea and the deep central Subarctic Pacific. Deep-Sea Research Part I-Oceanographic Research Papers 45: 1029-1051.
28. Ingalls AE, Lee C, Wakeham SG, Hedges JI (2003) The role of biominerals in the sinking flux and preservation of amino acids in the Southern Ocean along 170 degrees W. Deep-Sea Research Part Ii-Topical Studies in Oceanography 50: 713-738.
29. Jones V, Collins MJ, Penkman KEH, Jaffe R, Wolff GA (2005) An assessment of the microbial contribution to aquatic dissolved organic nitrogen using amino acid enantiomeric ratios. Organic Geochemistry 36: 1099-1107.
30. Jorgensen NOG, Jensen RE (1997) Determination of dissolved combined amino acids using microwave-assisted hydrolysis and HPLC precolumn derivatization for labeling of primary and secondary amines. Marine Chemistry 57: 287-297.
31. Kawahata H, Ishizuka T (1993) Amino-Acids in the Sediments and Interstitial Waters from Odp Hole-677b and Hole-678b in the Panama Basin. Oceanologica Acta 16: 373-379.
32. Kawahata H, Ishizuka T (2000) Amino acids in interstitial waters from ODP Sites 689 and 690 on the Maud Rise, Antarctic Ocean. Geochemical Journal 34: 247-261.
33. Kuznetsova M, Lee C (2002) Dissolved free and combined amino acids in nearshore seawater, sea surface microlayers and foams: Influence of extracellular hydrolysis. Aquatic Sciences 64: 252-268.
34. Kuznetsova M, Lee C, Aller J, Frew N (2004) Enrichment of amino acids in the sea surface microlayer at coastal and open ocean sites in the North Atlantic Ocean. Limnology and Oceanography 49: 1605-1619.
35. Laird DA, Martens DA, Kingery WL (2001) Nature of clay-humic complexes in an agricultural soil: I. Chemical, biochemical, and spectroscopic analyses. Soil Science Society of America Journal 65: 1413-1418.
36. Li S, Sauer WC, Fan MZ (1993) The Effect of Dietary Crude Protein Level on Ileal and Fecal Amino-Acid Digestibility in Early-Weaned Pigs. Journal of Animal Physiology and Animal Nutrition-Zeitschrift Fur Tierphysiologie Tierernahrung Und Futtermittelkunde 70: 117-128.
37. Li S, Sauer WC, Fan MZ (1993) The Effect of Dietary Crude Protein Level on Amino-Acid Digestibility in Early-Weaned Pigs. Journal of Animal Physiology and Animal Nutrition-Zeitschrift Fur Tierphysiologie Tierernahrung Und Futtermittelkunde 70: 26-37.
38. Lundgreen U, Duinker JC (1998) Seasonal variability of amino acid flux and composition of particulate matter in the Northeast Atlantic at 47 degrees N-20 degrees W. Marine Chemistry 62: 307-323.
39. Martens DA (2001) Nitrogen cycling under different soil management systems. Advances in Agronomy, Vol 70 70: 143-192.
40. Martens DA, Loeffelmann KL (2003) Soil amino acid composition quantified by acid hydrolysis and anion chromatography-pulsed amperometry. Journal of Agricultural and Food Chemistry 51: 6521-6529.
41. Martens DA, Reedy TE, Lewis DT (2004) Soil organic carbon content and composition of 130-year crop, pasture and forest land-use managements. Global Change Biology 10: 65-78.
42. Masoero F, Fiorentini L, Rossi F, Piva A (1994) Determination of Nitrogen Intestinal Digestibility in Ruminants. Animal Feed Science and Technology 48: 253-263.
43. Masoero F, Moschini M, Rossi F, Piva G (1998) Effect of bovine somatotropin on milk production, milk quality and the cheese-making properties of Grana Padano cheese. Livestock Production Science 54: 107-114.
44. McCarthy M, Hedges J, Benner R (1996) Major biochemical composition of dissolved high molecular weight organic matter in seawater. Marine Chemistry 55: 281-297.
45. McCarthy M, Hedges JI, Benner R, Fogel M (2003) Compound-specific delta N-15 measurements of amino acids in dissolved organic matter from the central Pacific Ocean. Geochimica Et Cosmochimica Acta 67: A284-A284.
46. McCarthy M, Pratum T, Hedges J, Benner R (1997) Chemical composition of dissolved organic nitrogen in the ocean. Nature 390: 150-154.
47. McCarthy MD, Benner R, Lee C, Hedges JI, Fogel ML (2004) Amino acid carbon isotopic fractionation patterns in oceanic dissolved organic matter: an unaltered photoautotrophic source for dissolved organic nitrogen in the ocean? Marine Chemistry 92: 123-134.
48. McCarthy MD, Fogel M, Lee C, Hedges JI, Benner R (2001) Molecular tracers of organic nitrogen sources in the sea: Del 15N and 13C composition of amino acids in dissolved and particulate organic matter from the Equatorial Pacific. Abstracts of Papers of the American Chemical Society 221: U525-U525.
49. McCarthy MD, Hedges JI, Benner R (1998) Major bacterial contribution to marine dissolved organic nitrogen. Science 281: 231-234.
50. McLain JET, Martens DA (2005) Nitrous oxide flux from soil amino acid mineralization. Soil Biology & Biochemistry 37: 289-299.
51. Miller RW, Mcgrew C, Wolff IA, Jones Q, Vanetten CH (1962) Seed Meal Amino Acids - Amino Acid Composition of Seed Meals from 41 Species of Cruciferae. Journal of Agricultural and Food Chemistry 10: 426-&.
52. Moschini M, Masoero F, Prandini A, Fusconi G, Morlacchini M, et al. (2005) Raw Pea (Pisum sativum), raw Faba bean (Vicia faba var. minor) and raw Lupin (Lupinus albus var. multitalia) as alternative protein sources in broiler diets. Italian Journal of Animal Science 4: 59-69.
53. Piva G, Masoero F, Rossi F (1992) Measurements of the Nitrogen Digestion in the Intestine of Ruminants by the Mobile Bag Technique. Annales De Zootechnie 41: 23-24.
54. Rhodes ME, Fitz-Gibbon ST, Oren A, House CH (2010) Amino acid signatures of salinity on an environmental scale with a focus on the Dead Sea. Environ Microbiol 12: 2613-2623.
55. Rossi E, Fiorentini L, Masoero F, Piva G (1999) Effect of fat coating on rumen degradation and intestinal digestibility of soybean meal. Animal Feed Science and Technology 81: 309-318.
56. Rossi F, Moschini M, Fiorentini L, Masoero F, Piva G (2003) Analytical composition and rumen degradability of isogenic and transgenic corn varieties. Journal of the Science of Food and Agriculture 83: 1337-1341.
57. Sauer W, He J, Fan MZ, Cervantes M, Kies A, et al. (2001) Variability of amino acid digestibility in pigs: inherent factors in feedstuffs and considerations in methodology. Journal of Animal and Feed Sciences 10: 115-138.
58. Sexton OJ, Bramble JE, Heisler IL, Phillips CA, Cox DL (2005) Eggshell composition of squamate reptiles: Relationship between eggshell permeability and amino acid distribution. Journal of Chemical Ecology 31: 2391-2401.
59. Takano Y, Kobayashi K, Yamanaka T, Marumo K, Urabe T (2004) Amino acids in the 308°C deep-sea hydrothermal system of the Suiyo Seamount, Izu-Bonin Arc, Pacific Ocean. Earth and Planetary Science Letters 219: 147-153.
60. Takano Y, Marumo K, Ebashi T, Gupta LP, Kawahata H, et al. (2005) In situ ore formation experiment: Amino acids and amino sugars trapped in artificial chimneys on deep-sea hydrothermal systems at Suiyo Seamount, Izu-Bonin Arc, Pacific Ocean. Bulletin of the Chemical Society of Japan 78: 638-651.
61. Unger D, Gaye-Haake B, Neumann K, Gebhardt AC, Ittekkot V (2005) Biogeochemistry of suspended and sedimentary material in the Ob and Yenisei rivers and Kara Sea: amino acids and amino sugars. Continental Shelf Research 25: 437-460.
62. Unger D, Herbeck LS, Li M, Bao H, Wu Y, et al. (2012) Sources, transformation and fate of particulate amino acids and hexosamines under varying hydrological regimes in the tropical Wenchang/Wenjiao Rivers and Estuary, Hainan, China. Continental Shelf Research.
63. Unger D, Ittekkot V, Schafer P, Tiemann J (2005) Biogeochemistry of particulate organic matter from the Bay of Bengal as discernible from hydrolysable neutral carbohydrates and amino acids. Marine Chemistry 96: 155-184.
64. van Pinxteren M, Muller C, Iinuma Y, Stolle C, Herrmann H (2012) Chemical characterization of dissolved organic compounds from coastal sea surface microlayers (Baltic Sea, Germany). Environ Sci Technol 46: 10455-10462.
65. Werdin-Pfisterer NR, Kielland K, Boone RD (2009) Soil amino acid composition across a boreal forest successional sequence. Soil Biology and Biochemistry 41: 1210-1220.
66. Wu F, Tanoue E (2001) Molecular mass distribution and fluorescence characteristics of dissolved organic ligands for copper(II) in Lake Biwa, Japan. Organic Geochemistry 32: 11-20.
67. Wu FC, Midorikawa T, Tanoue E (2001) Fluorescence properties of organic ligands for copper(II) in Lake Biwa and its rivers. Geochemical Journal 35: 333-346.
68. Wu FC, Tanoue E (2001) Geochemical characterization of organic ligands for copper(II) in different molecular size fractions in Lake Biwa, Japan. Organic Geochemistry 32: 1311-1318.
69. Wu FC, Tanoue E (2002) Tryptophan in the sediments of lakes from Southwestern China Plateau. Chemical Geology 184: 139-149.
70. Yamashita Y, Tanoue E (2003) Is amino acid-containing dissolved organic matter molecularly different between surface and deep seawaters? Geochimica Et Cosmochimica Acta 67: A556-A556.
71. Yamashita Y, Tanoue E (2003) Distribution and alteration of amino acids in bulk DOM along a transect from bay to oceanic waters. Marine Chemistry 82: 145-160.
72. Yamashita Y, Tanoue E (2003) Chemical characterization of protein-like fluorophores in DOM in relation to aromatic amino acids. Marine Chemistry 82: 255-271.
73. Yamashita Y, Tanoue E (2004) Chemical characteristics of amino acid-containing dissolved organic matter in seawater. Organic Geochemistry 35: 679-692.
74. Yin ZY, Cai YR, Wu F, Tanoue E (2003) Tryptophan and other amino acids in the sediments of four Chinese lakes. Geochimica Et Cosmochimica Acta 67: A564-A564.
