# Supplementary material for: Relative Amino Acid Composition Signatures of Organisms and Environments
Source: PLoS One. 2013 Oct 25;8(10):e77319. doi: 10.1371/journal.pone.0077319 (PMC3808408; doi:10.1371/journal.pone.0077319)
Supplement: Table S2 — Relative amino acid composition of different organisms calculated in this study based on predicted protein sequences of fully sequenced organisms (faa: relative amino acid frequency; δaa: relative amino acid frequency weighted by d index; CAIaa: relative amino acid frequency weighted by CAI index). (XLSX) [file pone.0077319.s003.xlsx]

## Sheet: Table S2
Table S2. Relative amino acid composition of different organisms calculated in this study based on amino acid composition of predicted protein sequences of fully sequenced organisms (faa: relative amino acid frequency; daa: relative amino acid frequency weigthed by d index; CAIaa:relative amino acid frequency weigthed by CAI index).
organism (KEGG name)	Domain	HABITAT	fAla	fArg	fAsn	fAsp	fCys	fGln	fGlu	fGly	fHis	fIle	fLeu	fLys	fMet	fPhe	fPro	fSer	fThr	fTrp	fTyr	fVal	dAla	dArg	dAsn	dAsp	dCys	dGln	dGlu	dGly	dHis	dIle	dLeu	dLys	dMet	dPhe	dPro	dSer	dThr	dTrp	dTyr	dVal	CAIAla	CAIArg	CAIAsn	CAIAsp	CAICys	CAIGln	CAIGlu
a.acidocaldarius	BACTERIA	Specialized	0.110005	0.076828	0.0247936	0.0516274	0.00893389	0.0354175	0.0648869	0.077553	0.023954	0.0494363	0.100094	0.0308681	0.026052	0.0358094	0.0503005	0.0529854	0.0489854	0.0162613	0.0285088	0.086699	0.108346	0.0777873	0.0241105	0.051479	0.0097911	0.0354177	0.0654536	0.0766262	0.0243802	0.0498404	0.100206	0.0311532	0.0276167	0.0358191	0.0489996	0.0523527	0.0480102	0.0165998	0.0281103	0.0879008	0.107348	0.0734245	0.0248212	0.0493657	0.00953821	0.0347094	0.0608828
a.actinomycetemcomitans	BACTERIA	Host-associated	0.0857763	0.0463241	0.0466844	0.0502309	0.0102548	0.0485444	0.0603972	0.0666421	0.0214821	0.0685169	0.107443	0.0607362	0.0244228	0.0449864	0.0387039	0.0559223	0.0516668	0.0118054	0.0322052	0.0672463	0.0834741	0.0458526	0.0465574	0.0494518	0.0116181	0.0489532	0.060567	0.0641281	0.0218225	0.0693089	0.107233	0.0636475	0.0256529	0.0461085	0.0384314	0.0558728	0.051173	0.0117049	0.0319888	0.0664533	0.0818569	0.0441317	0.0468537	0.0475306	0.0114875	0.0462101	0.0566162
a.aeolicus	BACTERIA	Specialized	0.0587374	0.0492729	0.0361401	0.0431645	0.00792006	0.0204673	0.0964464	0.0673103	0.0154566	0.0732309	0.105797	0.0944103	0.0193023	0.0514967	0.0406122	0.04811	0.0421363	0.00937472	0.0414446	0.0791659	0.0580188	0.0482355	0.0358172	0.042916	0.00888951	0.0201346	0.0977379	0.0667689	0.0153474	0.0735927	0.105995	0.0955665	0.02026	0.0514785	0.0401364	0.0479298	0.0413681	0.00927222	0.0407812	0.0797535	0.0578658	0.0466484	0.0361739	0.041515	0.00816744	0.019503	0.0919533
a.aphrophilus	BACTERIA	Specialized	0.0837169	0.0447972	0.0476138	0.0505639	0.0104064	0.0483691	0.0616498	0.0663259	0.0219443	0.0680626	0.106043	0.0613085	0.0243438	0.0453068	0.0388455	0.0568599	0.0523172	0.0120688	0.0327906	0.0666657	0.0813282	0.0441239	0.0474593	0.0495913	0.0118965	0.048419	0.061673	0.064117	0.0223749	0.0691678	0.106105	0.0637841	0.0255924	0.0466827	0.0383945	0.0568083	0.0517607	0.0119632	0.0325272	0.0662308	0.0798687	0.0425366	0.0478329	0.0482412	0.0117487	0.0459672	0.057909
a.asiaticus	BACTERIA	Host-associated (animal)	0.0716332	0.0399108	0.0506897	0.04565	0.00944426	0.0499923	0.0663631	0.0581019	0.0242126	0.0826944	0.106164	0.0798756	0.0195029	0.0390681	0.0353319	0.0598185	0.0549781	0.00968296	0.0411749	0.0557108	0.0678849	0.0409169	0.0500981	0.044088	0.0107203	0.0478662	0.0650524	0.0563561	0.024465	0.0848343	0.106362	0.0812139	0.0221281	0.0408869	0.0351285	0.0601483	0.0544529	0.00967324	0.0415084	0.0562158	0.0680893	0.0389557	0.0503059	0.0436671	0.0106116	0.0468857	0.0623862
a.aurescens	BACTERIA	Versatile	0.12473	0.0625805	0.0263499	0.0555064	0.00662234	0.0318985	0.0563711	0.0891126	0.0213347	0.0452701	0.100817	0.0298969	0.0207501	0.0328526	0.0543938	0.062105	0.0603579	0.0149031	0.0208797	0.0832675	0.123738	0.0636166	0.0258319	0.0554059	0.00723724	0.0319518	0.0577537	0.087763	0.0219396	0.0455355	0.100552	0.0302243	0.0219418	0.0324379	0.0541239	0.0620562	0.0595825	0.0150294	0.020373	0.0829056	0.123665	0.0616177	0.0257588	0.053618	0.00702476	0.0311393	0.0547843
a.avenae	BACTERIA	Host-associated (animal)	0.138492	0.0773595	0.022452	0.0519109	0.00951384	0.0409706	0.0524383	0.0875418	0.0236542	0.038824	0.103203	0.0267471	0.0235597	0.032451	0.057967	0.0520344	0.0501543	0.0153223	0.0211825	0.0742212	0.137939	0.077578	0.0219602	0.0514095	0.0104699	0.0403511	0.0524544	0.085906	0.0242468	0.0391807	0.102487	0.0276382	0.024495	0.0324544	0.0584563	0.0519168	0.0501889	0.0156084	0.0209403	0.0743184	0.13679	0.0753732	0.0222772	0.0504128	0.0100123	0.0394973	0.0508295
a.bacterium	BACTERIA	Versatile	0.104944	0.0597303	0.0354059	0.0525658	0.00903311	0.0373479	0.0571327	0.0789464	0.0224235	0.0520632	0.0935361	0.044741	0.023409	0.0405171	0.0501558	0.062491	0.058712	0.0135833	0.0280688	0.075193	0.104448	0.0621378	0.0329946	0.0522332	0.0100815	0.0370043	0.059916	0.0760767	0.0235379	0.0529291	0.0944961	0.0471128	0.0250952	0.0399456	0.0493258	0.0605549	0.0558986	0.0135942	0.0268986	0.0757193	0.104181	0.0599804	0.033988	0.0509433	0.00975488	0.0360826	0.0559574
a.baumannii	BACTERIA	Versatile (water, clinical)	0.0864818	0.0431619	0.0445317	0.0512123	0.00933539	0.0521541	0.0594635	0.0682108	0.0237366	0.0680601	0.103772	0.0556126	0.0244618	0.0426512	0.0410742	0.059721	0.0534736	0.0129697	0.032733	0.0671821	0.0861526	0.0430105	0.0433497	0.050883	0.0101832	0.0528301	0.0609674	0.0663163	0.0247024	0.0676746	0.103385	0.0573556	0.0253852	0.0425799	0.0412665	0.058282	0.0524373	0.0131954	0.0324467	0.0675959	0.0849176	0.0416435	0.0436803	0.0497504	0.0100347	0.0511492	0.0578963
a.baumannii_ab0057	BACTERIA	Versatile (water, clinical)	0.0862598	0.0429507	0.0447756	0.0511408	0.00960631	0.051605	0.0594064	0.0667773	0.0233823	0.0680486	0.103401	0.0569158	0.0241268	0.0429915	0.0406303	0.0606404	0.0543394	0.0129117	0.0327118	0.0673786	0.0838108	0.0420237	0.0446047	0.0504918	0.0108449	0.0520694	0.0612004	0.063681	0.0240761	0.068761	0.103655	0.0602274	0.0255062	0.0438264	0.0396098	0.0602633	0.052579	0.0131258	0.032842	0.0668017	0.0829669	0.0407944	0.0449002	0.049565	0.0105766	0.0501188	0.0579695
a.baumannii_ab307-0294	BACTERIA	Versatile (water, clinical)	0.086741	0.0421578	0.0445339	0.0508142	0.00940652	0.0521649	0.059147	0.0670857	0.0234759	0.068521	0.104065	0.0560682	0.0238923	0.0431469	0.0408183	0.0603099	0.0545502	0.012674	0.032597	0.0678303	0.0843321	0.041231	0.0442092	0.0497457	0.010566	0.052703	0.0606166	0.0639901	0.0242977	0.0695487	0.104591	0.059191	0.025314	0.0442998	0.040011	0.0599153	0.0528056	0.0128385	0.0328434	0.0669504	0.0833645	0.0402532	0.044619	0.0489387	0.0103558	0.0506424	0.0575349
a.baumannii_acicu	BACTERIA	Versatile (water, clinical)	0.086209	0.0423805	0.0452175	0.0507512	0.00947675	0.0518858	0.0592803	0.0664532	0.0232825	0.068423	0.1037	0.0574403	0.0239619	0.0429941	0.0403709	0.0611263	0.054342	0.0127404	0.0327108	0.0672433	0.0837387	0.0416046	0.0447397	0.0501071	0.0107776	0.0520021	0.0608094	0.063276	0.0239818	0.0690026	0.104181	0.0607359	0.0253713	0.0438541	0.0398235	0.0604058	0.0529423	0.012883	0.0328999	0.0668638	0.0830058	0.0404893	0.0450857	0.0493157	0.0104837	0.0503226	0.0577178
a.baumannii_aye	BACTERIA	Versatile (water, clinical)	0.0858659	0.0433023	0.0445458	0.0508427	0.00975747	0.0515281	0.0591967	0.0663492	0.0233574	0.0683814	0.104351	0.0568377	0.0245407	0.0431871	0.0404592	0.0605374	0.0542319	0.0128947	0.0324759	0.067358	0.0835514	0.0428743	0.0440507	0.0498831	0.0110591	0.0519066	0.0608148	0.0636835	0.0239658	0.0692083	0.104578	0.0599793	0.0259356	0.04393	0.0395069	0.0599555	0.0525797	0.0130875	0.0326355	0.0668148	0.0826339	0.0414845	0.0444567	0.0490844	0.0108174	0.0501919	0.0577639
a.baumannii_sdf	BACTERIA	Versatile (water, clinical)	0.0833437	0.0465153	0.0431853	0.053005	0.0105356	0.051906	0.0578392	0.064846	0.0244626	0.0675568	0.103625	0.0608738	0.024097	0.0415944	0.0394096	0.0616764	0.0540623	0.0131365	0.0326289	0.0657002	0.0813253	0.0458075	0.0429587	0.0516105	0.0118843	0.0519337	0.0588283	0.0626095	0.0252307	0.0684376	0.103824	0.0638308	0.0254472	0.0423529	0.038978	0.0602872	0.0531043	0.0135008	0.0327642	0.0652845	0.0810971	0.0448121	0.0428857	0.0513643	0.0116173	0.0503616	0.056267
a.borkumensis	BACTERIA	Aquatic	0.100489	0.0616925	0.0334834	0.0581954	0.00997453	0.0454045	0.0604751	0.0778035	0.0234363	0.0494647	0.110878	0.0383607	0.0264726	0.0364076	0.0470453	0.0574344	0.0506886	0.014512	0.0255632	0.0722191	0.0998427	0.0615626	0.033075	0.0578964	0.0108696	0.0456313	0.060837	0.0766903	0.0242031	0.0494299	0.110006	0.0393366	0.0274917	0.036596	0.0469576	0.0567844	0.0504887	0.0147096	0.0254639	0.072128	0.0995774	0.0602095	0.0328586	0.0568135	0.0105971	0.0439246	0.0586107
a.butzleri	BACTERIA	Versatile (livestock, water)	0.0579125	0.0274008	0.0671363	0.0564861	0.0084567	0.028223	0.0715081	0.0532344	0.0142936	0.0972272	0.0972824	0.0952351	0.0221033	0.0543836	0.0265358	0.066383	0.0517556	0.00687573	0.039632	0.0579332	0.056365	0.0269274	0.0658559	0.0562799	0.00981724	0.0277679	0.0738688	0.0512684	0.0145868	0.0977762	0.0973777	0.0993785	0.0230919	0.054591	0.0259984	0.065001	0.0498251	0.00689785	0.0393048	0.0580202	0.0554752	0.0257276	0.0665166	0.0550445	0.00920726	0.0270553	0.0699313
a.capsulatum	BACTERIA	Versatile (soil, water, hotsprings)	0.112923	0.0655023	0.0321998	0.0475215	0.0090481	0.0424651	0.0558957	0.0789919	0.025933	0.0485322	0.101764	0.0339459	0.0236976	0.0377271	0.0543526	0.0609605	0.0561779	0.014075	0.0281399	0.0701468	0.113845	0.0689541	0.0294685	0.0465913	0.0103312	0.0418523	0.058612	0.076448	0.0265598	0.048825	0.10261	0.0357792	0.0255769	0.0371365	0.0535687	0.0601716	0.0535419	0.0138628	0.0263513	0.0699146	0.112432	0.06552	0.030759	0.0458768	0.00997811	0.0410187	0.0545401
a.caulinodans	BACTERIA	Host-associated (animal)	0.135647	0.072382	0.0235046	0.0527879	0.00813272	0.0297911	0.0533967	0.0888568	0.0195417	0.0466335	0.104421	0.0293151	0.0235956	0.0362296	0.0566374	0.0528459	0.0549208	0.012462	0.0209805	0.0779182	0.135107	0.0740458	0.0223218	0.053195	0.00899356	0.0295135	0.0547765	0.0862573	0.0201612	0.0466247	0.104308	0.0302177	0.024914	0.0362981	0.057583	0.0513238	0.0532081	0.012627	0.0206326	0.0778913	0.134318	0.0708995	0.0229018	0.051304	0.0085187	0.0289846	0.0518097
a.cellulolyticus	BACTERIA	Aquatic	0.13731	0.0849891	0.0190868	0.0577743	0.00850891	0.0276382	0.0513371	0.0876747	0.0217834	0.0419663	0.1005	0.0171083	0.0162327	0.0292852	0.0617753	0.0508315	0.059139	0.0138787	0.0212737	0.0919072	0.137178	0.087426	0.0179404	0.0580339	0.00907106	0.0270926	0.0523003	0.0868664	0.0220658	0.0417871	0.10068	0.0162771	0.0170754	0.0287616	0.0614442	0.0501264	0.058405	0.0138328	0.0204105	0.0932261	0.136363	0.0843356	0.0186618	0.0565001	0.0088128	0.0269052	0.0497426
a.chlorophenolicus	BACTERIA	Terrestrial	0.133463	0.0639255	0.02557	0.0567486	0.00606183	0.0317805	0.054963	0.0923839	0.020516	0.0422285	0.100822	0.0281144	0.0197315	0.0318165	0.0559159	0.0589569	0.0598134	0.014408	0.0210793	0.0817004	0.132411	0.0652105	0.0249812	0.0570611	0.00671824	0.0317053	0.0562789	0.0907901	0.0211876	0.0424714	0.0999504	0.0283718	0.0209503	0.0314375	0.0555367	0.0588802	0.0595503	0.0146409	0.0206746	0.0811921	0.132111	0.0629893	0.0251584	0.0551898	0.00632788	0.0311045	0.0535877
a.cryptum	BACTERIA	Specialized	0.147063	0.0818884	0.0227966	0.0525013	0.00866877	0.0272936	0.0507635	0.0903421	0.0227034	0.0511725	0.104226	0.0233903	0.0233793	0.0349478	0.0571177	0.0473285	0.0514156	0.0129761	0.0197419	0.0702843	0.144974	0.083504	0.0222778	0.0523831	0.00942815	0.0273998	0.0512956	0.0890055	0.0233354	0.0510132	0.10337	0.0240972	0.0247401	0.0347399	0.0575564	0.0474051	0.0507549	0.0130359	0.0193679	0.070316	0.144914	0.0802716	0.0227997	0.0509792	0.00900774	0.0268466	0.0487619
a.degensii	BACTERIA	Specialized	0.0969894	0.0798595	0.0223753	0.0395706	0.0127736	0.0284189	0.0814893	0.0818725	0.0175545	0.045678	0.119146	0.0479879	0.0171362	0.0383303	0.0534488	0.0448974	0.0437609	0.0141815	0.0287525	0.0857738	0.0963147	0.0804708	0.0217153	0.038783	0.0134424	0.0280943	0.0834031	0.0812506	0.0173829	0.0460638	0.120448	0.0487972	0.0182329	0.0380622	0.0519961	0.0444083	0.042787	0.014248	0.0279604	0.0861395	0.0959108	0.0773037	0.0219406	0.0381018	0.0132557	0.0276033	0.0781861
a.dehalogenans	BACTERIA	Terrestrial	0.159644	0.0938597	0.015265	0.051269	0.00883718	0.0247614	0.0615966	0.0934734	0.0196276	0.0293382	0.108533	0.0233962	0.0163606	0.0296164	0.0636474	0.0421009	0.0438761	0.0128378	0.0182406	0.0837192	0.156046	0.0948735	0.0148652	0.0510422	0.00945202	0.0246064	0.0622423	0.0928305	0.0199188	0.0300808	0.10764	0.0244382	0.0177795	0.029654	0.0632168	0.0419722	0.043721	0.0128233	0.0180067	0.0847899	0.157717	0.091884	0.0152238	0.0499655	0.00906894	0.0243181	0.0596048
a.dehalogenans_2cp-1	BACTERIA	Terrestrial	0.158807	0.0931686	0.0153273	0.0515681	0.00889641	0.0248967	0.0616164	0.0927373	0.019594	0.0297914	0.108566	0.0235076	0.0164521	0.0296847	0.0633977	0.0423153	0.0445013	0.012918	0.0182791	0.0839708	0.156895	0.0945951	0.0145518	0.0509496	0.00966141	0.0244883	0.0618373	0.0923198	0.0198611	0.0302309	0.108081	0.0239484	0.0178333	0.029512	0.0634418	0.0420946	0.0441297	0.0130627	0.0177474	0.0847585	0.156374	0.0909393	0.0152581	0.0500782	0.00916928	0.0244131	0.0594587
a.ehrlichei	BACTERIA	Aquatic	0.115315	0.086836	0.0225705	0.0595054	0.00928472	0.0379212	0.067541	0.0878193	0.0254706	0.0401364	0.113226	0.0211144	0.0219982	0.0314798	0.0550356	0.0441557	0.0473155	0.0152909	0.0233285	0.0746552	0.113973	0.0872357	0.0221324	0.0590338	0.0102077	0.0381754	0.0682132	0.0868093	0.0257839	0.0400079	0.112645	0.0216377	0.0233582	0.0310915	0.0553463	0.0438927	0.0470099	0.0152885	0.0233287	0.0748293	0.114214	0.0843405	0.0222496	0.0578177	0.00962871	0.0369832	0.0653845
a.fermentans	BACTERIA	Specialized	0.0902606	0.0532508	0.0353072	0.0539586	0.0131525	0.0369504	0.0652761	0.0815379	0.0202811	0.0581683	0.101422	0.0595943	0.0287035	0.0386663	0.0425281	0.0504359	0.0544389	0.0103435	0.0326767	0.0730472	0.08875	0.0542497	0.0337297	0.0533836	0.0142246	0.036744	0.0682902	0.079478	0.0209473	0.0581849	0.1017	0.0615095	0.029841	0.0388764	0.0427594	0.0486117	0.0524174	0.0103283	0.0327297	0.0732443	0.0882334	0.0518721	0.0344468	0.0516375	0.0141494	0.0356904	0.0633389
a.ferrooxidans	BACTERIA	Aquatic	0.11312	0.0706376	0.0276564	0.0504944	0.00952082	0.0426628	0.0541796	0.0817751	0.0270605	0.0521005	0.111088	0.0303208	0.0251149	0.0353159	0.0531939	0.0530031	0.049689	0.0159851	0.026371	0.0707102	0.112031	0.0711411	0.0267732	0.0505739	0.0110607	0.0419162	0.055353	0.0804968	0.0277008	0.0524906	0.109862	0.031379	0.0269025	0.0348935	0.0528729	0.0527695	0.0494672	0.0161005	0.0256693	0.0705466	0.110727	0.0684248	0.0276683	0.0494149	0.0104421	0.0408993	0.0525025
a.ferrooxidans_atcc23270	BACTERIA	Specialized	0.112173	0.070485	0.0279879	0.0505758	0.0101832	0.0421341	0.0535241	0.082666	0.0271452	0.0523612	0.109521	0.0305138	0.0255474	0.0355633	0.053505	0.0539444	0.0496027	0.0160316	0.0262508	0.0702839	0.11008	0.0716306	0.0269431	0.0500967	0.0123172	0.0412032	0.0540072	0.0810632	0.0279269	0.0529709	0.106956	0.0322472	0.0281708	0.0357806	0.0538143	0.0542329	0.048675	0.0163887	0.0255743	0.0699221	0.108576	0.0686363	0.028066	0.0489022	0.0116783	0.0401693	0.0511507
a.ferrooxidans_dsm10331	BACTERIA	Specialized	0.137865	0.0872158	0.0158021	0.0543753	0.00615212	0.0255553	0.061216	0.0890296	0.022081	0.0410084	0.108608	0.0128786	0.015655	0.0271955	0.0547509	0.0550858	0.0539684	0.0143122	0.0181293	0.0991162	0.137321	0.0900007	0.0148328	0.0544446	0.00673398	0.0249784	0.0628437	0.0882223	0.0220506	0.0403435	0.10846	0.0126128	0.0163073	0.0266406	0.0539899	0.054721	0.0528187	0.0145176	0.0173465	0.100814	0.13753	0.0853112	0.015462	0.0527531	0.00629612	0.0250489	0.0592067
a.flavithermus	BACTERIA	Aquatic	0.0745121	0.0503218	0.0360044	0.0477299	0.00878121	0.0434819	0.0741706	0.0647506	0.0260345	0.0736074	0.0942518	0.0660101	0.0299793	0.0451463	0.0363927	0.0498461	0.0549353	0.0109022	0.0365005	0.0766415	0.0725382	0.0504136	0.0359722	0.0471195	0.00978087	0.0439692	0.0747444	0.0634402	0.0264191	0.0743691	0.0934371	0.068124	0.0320357	0.0459084	0.0349403	0.0493351	0.0539013	0.0109266	0.0361311	0.0764941	0.072149	0.0485015	0.0354294	0.0456675	0.00950397	0.041673	0.0699738
a.fulgidus	ARCHAEA	Aquatic	0.0784633	0.0578416	0.0321497	0.0490108	0.011758	0.0178498	0.0891923	0.0724237	0.0151153	0.0722669	0.0949122	0.0687095	0.0261728	0.0458402	0.0386328	0.0550414	0.0416033	0.0104243	0.0364747	0.0861143	0.0761365	0.0590718	0.0309251	0.0492256	0.0126512	0.0172963	0.092174	0.0707665	0.0148811	0.0726924	0.0958755	0.0717059	0.0275122	0.0454892	0.0370164	0.0544317	0.0398624	0.00996577	0.0353581	0.0869627	0.0775525	0.0560087	0.0315571	0.047335	0.0121161	0.0172264	0.0856072
a.gossypii	EUKARYA	Terrestrial	0.0785565	0.0584908	0.0410279	0.0563579	0.0137045	0.0425994	0.0655793	0.0594996	0.0239627	0.0504609	0.100304	0.0565716	0.0218985	0.0394309	0.0486277	0.0795208	0.0544992	0.0112658	0.0327056	0.0649285	0.0829985	0.0615733	0.0383909	0.0554209	0.0143986	0.043035	0.065418	0.0618125	0.0239901	0.0480522	0.0996399	0.0556978	0.0224831	0.0388189	0.0488716	0.0759574	0.0531133	0.0116352	0.0323831	0.0663097	0.0788005	0.0579107	0.040248	0.0550108	0.0144373	0.0416459	0.0633967
a.hydrophila	BACTERIA	Aquatic	0.105708	0.0590161	0.030396	0.0511361	0.0113377	0.0487659	0.0583161	0.079704	0.0234138	0.0502412	0.120843	0.0380028	0.025913	0.0362029	0.0474573	0.0562488	0.0482	0.0147187	0.0261064	0.0682713	0.104714	0.0594351	0.0292652	0.0502688	0.0126204	0.0491252	0.0594015	0.0780312	0.0241269	0.0504174	0.120975	0.0387253	0.027427	0.0363388	0.0479727	0.0550966	0.0472106	0.0150463	0.025864	0.0679376	0.103892	0.0575434	0.0298377	0.0494122	0.0120894	0.0470431	0.0566064
a.laidlawii	BACTERIA	Versatile	0.0574999	0.0333592	0.0553438	0.0601104	0.00351231	0.031059	0.0635451	0.0600594	0.0208944	0.0896337	0.100062	0.0781993	0.0254969	0.0484322	0.0304518	0.061389	0.0592195	0.00737031	0.045906	0.0684557	0.055827	0.0328914	0.0532881	0.059718	0.00439194	0.030651	0.0638415	0.0583475	0.021368	0.0920826	0.102059	0.0824818	0.0269079	0.0485838	0.029378	0.0601709	0.0566437	0.00733651	0.0456659	0.0683657	0.0550602	0.0314743	0.0539881	0.058164	0.00404258	0.0296569	0.0603725
a.macleodii	BACTERIA	Aquatic	0.0903164	0.0449857	0.0445821	0.0572826	0.00958258	0.0412504	0.0636499	0.0678583	0.0218819	0.0603301	0.0992215	0.0541465	0.0251447	0.0424454	0.0388938	0.0682477	0.0563164	0.0119163	0.0302695	0.0716751	0.0889458	0.0448999	0.0439601	0.0543803	0.0110486	0.040806	0.062774	0.06451	0.0228317	0.0607068	0.100306	0.0584142	0.0277512	0.0436742	0.0380679	0.0683307	0.0549751	0.0121828	0.0300988	0.0713362	0.0885476	0.0437537	0.044039	0.0543761	0.0106167	0.0396897	0.0606577
a.marginale	BACTERIA	Host-associated (animal)	0.090744	0.0566908	0.0337305	0.05158	0.0191228	0.0298842	0.0590085	0.0778321	0.0233153	0.0580932	0.0931791	0.0513864	0.0266922	0.0386447	0.0379347	0.0793929	0.0475284	0.00848763	0.0294735	0.0872791	0.0897034	0.0564251	0.0327712	0.0500082	0.0211397	0.027685	0.0568416	0.0781526	0.0232436	0.0583918	0.0947605	0.0501366	0.0289132	0.0405361	0.0365295	0.0792478	0.0458748	0.00906527	0.0298662	0.0907077	0.0904434	0.0548577	0.0326101	0.0494785	0.0211529	0.0275888	0.0554216
a.marginale_florida	BACTERIA	Host-associated	0.0908902	0.0566527	0.0336796	0.0515638	0.0191491	0.0298644	0.0590978	0.0780249	0.0232593	0.0581016	0.0930666	0.0512483	0.0267707	0.0387685	0.0379856	0.0792898	0.0473045	0.00856524	0.0294174	0.0873	0.0896174	0.056263	0.0328583	0.0500213	0.0211864	0.0274544	0.0571579	0.078331	0.0232551	0.0584614	0.0946608	0.0502419	0.0290594	0.0405198	0.0366424	0.078955	0.0455755	0.00920823	0.0298241	0.0907068	0.0906334	0.0546574	0.0326393	0.0495064	0.020985	0.0275147	0.0556522
a.marina	BACTERIA	Aquatic	0.0829048	0.0521093	0.0374105	0.0525946	0.0111759	0.0604874	0.057912	0.0672955	0.0224196	0.0603227	0.110224	0.0432188	0.0201394	0.0388861	0.0505525	0.0661094	0.0578623	0.0153928	0.0285775	0.0644039	0.0802662	0.0525981	0.0364558	0.0507267	0.0129092	0.0589219	0.0583415	0.0642135	0.0233017	0.0609154	0.109439	0.0451563	0.0235171	0.0399578	0.0502207	0.0669865	0.0563307	0.016258	0.0291313	0.0643529	0.0779231	0.0504526	0.0378919	0.0506663	0.0128594	0.0565226	0.0557512
a.metalliredigens	BACTERIA	Aquatic	0.0631474	0.0404234	0.048329	0.0521011	0.00921838	0.0349117	0.0782198	0.0695658	0.018918	0.0902109	0.0942252	0.0737714	0.0300777	0.0412042	0.0319814	0.0580971	0.052171	0.00785627	0.0368441	0.0687173	0.0604946	0.0405776	0.0483818	0.0515895	0.0101691	0.0348078	0.0798545	0.067405	0.0187714	0.0909983	0.094437	0.0773616	0.0317828	0.041211	0.0306629	0.0570981	0.0509755	0.00792983	0.036834	0.0686578	0.0602967	0.0389133	0.0485795	0.0503048	0.0097404	0.0333899	0.074455
a.mirum	BACTERIA	Terrestrial	0.141767	0.082662	0.0167699	0.0596964	0.00730233	0.0253542	0.05793	0.0983846	0.0219798	0.0244873	0.107161	0.0174385	0.0141273	0.0262395	0.0621629	0.0503381	0.057471	0.0150444	0.0169268	0.0967579	0.13885	0.0837631	0.0163775	0.0592798	0.00821341	0.0251795	0.0595545	0.0964025	0.0220696	0.025462	0.106658	0.0180411	0.0160014	0.0263267	0.0608427	0.0503895	0.0567093	0.0154091	0.0169972	0.0974732	0.139884	0.0810709	0.0165442	0.0575986	0.0077202	0.0246681	0.0565484
a.muciniphila	BACTERIA	Gut	0.0943498	0.0624401	0.0363651	0.0510677	0.0140843	0.0320627	0.063822	0.0798442	0.020746	0.0534827	0.0990813	0.0476221	0.0284654	0.0397471	0.0509705	0.0629262	0.052071	0.0144874	0.0296049	0.0667594	0.093934	0.0632233	0.0350034	0.0501604	0.0154173	0.0320949	0.064765	0.0775739	0.0216497	0.0543925	0.0995595	0.0484527	0.029576	0.0398839	0.0520439	0.0621896	0.0505357	0.0139847	0.0289962	0.0665633	0.0924464	0.0611353	0.0356478	0.0495051	0.015374	0.031178	0.0623084
a.oremlandii	BACTERIA	Aquatic	0.0635068	0.0386909	0.052065	0.0526528	0.00940681	0.0292784	0.0781831	0.0690217	0.0177579	0.0951797	0.0928628	0.0779263	0.0286575	0.0413069	0.031189	0.0595669	0.0507662	0.00697236	0.0374663	0.0675311	0.0619649	0.0386332	0.0520594	0.0528522	0.0102925	0.0291946	0.0791042	0.0676775	0.0177425	0.0961272	0.0927767	0.0797864	0.0297313	0.0411554	0.0301376	0.0589117	0.0495509	0.00690846	0.037637	0.0677564	0.0614249	0.0370439	0.0522274	0.0511525	0.0101287	0.0281189	0.0743157
a.parvulum	BACTERIA	Host-associated	0.0953581	0.0471945	0.0384254	0.0590122	0.0127693	0.0355619	0.0655362	0.0725981	0.019707	0.0617755	0.0940145	0.0510009	0.0244237	0.0395643	0.0391985	0.0672151	0.0594564	0.00978819	0.0295105	0.0778874	0.0946683	0.0465028	0.0376358	0.0588646	0.0137049	0.0350361	0.0669148	0.0720525	0.0200613	0.0623806	0.0946767	0.0517833	0.0253486	0.0398071	0.0388436	0.0663141	0.0582296	0.00960486	0.0291505	0.07842	0.0931911	0.0447607	0.0381381	0.0574227	0.0137115	0.034404	0.0636201
a.pasteurianus	BACTERIA	Terrestrial	0.113135	0.0663061	0.030385	0.0527438	0.0115875	0.0392496	0.0530304	0.0799811	0.024916	0.0507548	0.101619	0.0361721	0.0261295	0.0364262	0.0531534	0.0578398	0.0572554	0.0147006	0.0237614	0.0708532	0.113052	0.0677632	0.0294195	0.0527304	0.0123781	0.0392837	0.0540991	0.0779798	0.0251478	0.0506548	0.101205	0.0378985	0.0274669	0.0359387	0.0536526	0.057401	0.0562021	0.0147168	0.0228729	0.0701376	0.111292	0.0643897	0.0301585	0.0516001	0.0123766	0.0383398	0.0514001
a.pernix	ARCHAEA	Aquatic	0.0976591	0.0776644	0.0193871	0.0438954	0.00672047	0.016855	0.0765019	0.0886667	0.0150118	0.0569014	0.110604	0.0414283	0.0221143	0.0293449	0.0510386	0.0626607	0.0420522	0.0131869	0.0356142	0.0926924	0.0960044	0.0806214	0.0187445	0.043419	0.00812697	0.0162859	0.0789504	0.0883612	0.0149332	0.0572009	0.110606	0.0423258	0.0231357	0.0285984	0.0495807	0.0622185	0.0403366	0.0126552	0.0345471	0.093348	0.0979952	0.0753541	0.0192042	0.0424185	0.00743997	0.0160764	0.0738446
a.phagocytophilum	BACTERIA	Host-associated (animal)	0.0780272	0.0516074	0.0389356	0.0531126	0.0189086	0.0278322	0.0621801	0.0701831	0.0224408	0.0680542	0.0959763	0.0575234	0.0271695	0.0410766	0.0332205	0.0834335	0.0466118	0.00751427	0.0333584	0.0828338	0.0771963	0.0509516	0.0374162	0.0480407	0.0227131	0.0278001	0.0583003	0.0672578	0.0232405	0.0689972	0.0993746	0.0554294	0.0331404	0.0439549	0.0306175	0.0822559	0.0446264	0.00816281	0.036112	0.0844123	0.075765	0.0492914	0.036795	0.0482137	0.0228867	0.0265235	0.0565503
a.phosphatis	BACTERIA	Aquatic	0.124733	0.0759352	0.0253362	0.0547568	0.0103235	0.036771	0.055403	0.0815014	0.0220477	0.0458216	0.113673	0.029965	0.0212036	0.0360638	0.050405	0.0552473	0.049417	0.0143191	0.0227931	0.0742841	0.123738	0.0768243	0.0247247	0.0530943	0.0116797	0.0366936	0.055953	0.0795987	0.0227487	0.0458543	0.112534	0.0313728	0.0231591	0.0360102	0.0513812	0.0551493	0.0481221	0.0143562	0.0226438	0.0743625	0.123346	0.0746279	0.0248898	0.0527653	0.0109856	0.0356918	0.0538792
a.pleuropneumoniae	BACTERIA	Host-associated (animal)	0.0875915	0.0444827	0.0468615	0.0495849	0.00976626	0.0480471	0.0643109	0.0676975	0.0203367	0.0676301	0.104612	0.0624024	0.0239332	0.0446589	0.0372071	0.0576111	0.0524079	0.011445	0.0314539	0.0679594	0.0862997	0.0437323	0.0456837	0.0486511	0.0107766	0.0486914	0.0654475	0.0659538	0.0207696	0.0686919	0.105139	0.0635291	0.024837	0.0452556	0.0373603	0.0567531	0.0515255	0.0114846	0.0314463	0.0679715	0.0855642	0.042537	0.0457895	0.0475597	0.010496	0.0466846	0.0619909
a.pleuropneumoniae_ap76	BACTERIA	Host-associated (animal)	0.0867886	0.0445842	0.0474126	0.0496229	0.00996783	0.0478771	0.0641824	0.0671569	0.0203812	0.0677909	0.104242	0.0629538	0.0238889	0.0447216	0.0369407	0.0581386	0.0524936	0.0117122	0.0318202	0.0673234	0.0855761	0.043863	0.0461047	0.0485257	0.0110786	0.048696	0.0653864	0.0652734	0.0207018	0.0685975	0.104962	0.0640869	0.0249362	0.0454055	0.0371007	0.057264	0.0516516	0.0117333	0.0317305	0.0673261	0.0847169	0.0425388	0.0463164	0.0477184	0.0107772	0.0464853	0.0617702
a.pleuropneumoniae_jl03	BACTERIA	Host-associated (animal)	0.0870592	0.044394	0.0464296	0.0487612	0.00991665	0.0482961	0.0645216	0.0665244	0.0206444	0.0683533	0.105479	0.0623952	0.0241614	0.0454995	0.0374243	0.0576631	0.0514184	0.0116015	0.031856	0.0676017	0.0856516	0.0434327	0.0459111	0.0480231	0.0109667	0.048676	0.0652281	0.0652017	0.0208662	0.0693234	0.105718	0.0635429	0.0250518	0.0460198	0.0372058	0.0570491	0.0511485	0.0115485	0.031806	0.0676286	0.08421	0.0421378	0.0460462	0.0467813	0.0107365	0.04636	0.0615477
a.prevotii	BACTERIA	Host-associated	0.0606194	0.0389233	0.0552798	0.0709065	0.00748153	0.0217572	0.078792	0.0634029	0.0124885	0.0923209	0.0916692	0.090493	0.0252451	0.0460433	0.0271783	0.0638884	0.0465831	0.00580294	0.041717	0.0594076	0.0598058	0.0390636	0.0548243	0.0705385	0.00855276	0.0210568	0.0796978	0.0620043	0.0124511	0.0943336	0.0931652	0.0915506	0.0265067	0.0461261	0.0258404	0.0626661	0.0448828	0.00552223	0.0416063	0.0598051	0.0588298	0.0375625	0.0552735	0.067934	0.00825374	0.0205543	0.0743705
a.profundus	ARCHAEA	Specialized	0.0646788	0.0570957	0.0352068	0.0532154	0.0130402	0.0157426	0.0856905	0.0663516	0.0151244	0.0829108	0.0974671	0.0823093	0.0226866	0.0448888	0.0371511	0.0502143	0.0414241	0.00992841	0.0381515	0.0867222	0.0621524	0.0572498	0.0346039	0.0530003	0.0138532	0.0153186	0.0881557	0.064833	0.014734	0.08368	0.0987999	0.0855404	0.0239651	0.0450856	0.0350656	0.0497958	0.0393373	0.00981702	0.0373562	0.0876561	0.0629398	0.0548699	0.0348954	0.0521059	0.0137005	0.0148774	0.0828349
a.pseudotrichonymphae	BACTERIA	Host-associated (animal)	0.0563189	0.0447007	0.0562804	0.0487097	0.0138272	0.033806	0.0661545	0.0622678	0.0195244	0.0970629	0.0934069	0.080506	0.0235999	0.048133	0.0325023	0.0635925	0.0494298	0.00943017	0.0405728	0.0601741	0.055166	0.0438575	0.0560944	0.0484401	0.0151272	0.0330033	0.0668831	0.060882	0.0194429	0.0981512	0.0934691	0.0815632	0.0245251	0.0488251	0.0317907	0.063243	0.0490948	0.00986239	0.0410359	0.0595429	0.0551085	0.0426485	0.0558466	0.0473474	0.0152295	0.0326401	0.0640957
a.radiobacter	BACTERIA	Specialized (Oral Cavity)	0.116549	0.0651346	0.0293238	0.0567296	0.00785155	0.0320042	0.0548604	0.0827111	0.020581	0.059292	0.100507	0.0372109	0.0252121	0.0392933	0.0486104	0.0599255	0.054769	0.0129138	0.0236295	0.0728914	0.11521	0.0667227	0.0286875	0.0566011	0.00863883	0.0315457	0.0558181	0.0812338	0.0213396	0.0593499	0.0998708	0.0381562	0.0263086	0.0394801	0.0485927	0.0595201	0.0540481	0.0130554	0.0234371	0.0723837	0.115072	0.0643455	0.0287582	0.0547828	0.00836129	0.0309718	0.0528056
a.salmonicida	BACTERIA	Aquatic	0.101595	0.0595973	0.031401	0.0518183	0.0112955	0.0487402	0.058083	0.0770717	0.023787	0.0514868	0.118889	0.0405555	0.0267263	0.036112	0.0467642	0.0572629	0.0493101	0.0151334	0.0266827	0.067686	0.100214	0.0601216	0.0305332	0.0511986	0.0125726	0.0489528	0.0592479	0.0754455	0.0244505	0.0517782	0.118325	0.0416376	0.0279226	0.0360242	0.046907	0.0566638	0.048886	0.0153848	0.0264067	0.0673279	0.0989609	0.0578158	0.0310207	0.0502082	0.0122147	0.0467804	0.0564485
a.salmonicida_lfi1238	BACTERIA	Aquatic	0.0768185	0.042966	0.046567	0.0546658	0.0115305	0.0415129	0.0633816	0.0640085	0.02287	0.0709897	0.103108	0.0607254	0.0266952	0.0425641	0.0373863	0.0681916	0.056162	0.0125808	0.0317452	0.0655312	0.0749097	0.0424139	0.0461309	0.053759	0.0124879	0.0418907	0.0637958	0.0616785	0.0232388	0.071526	0.103542	0.0637673	0.0277376	0.0438603	0.036855	0.0675033	0.05584	0.0130501	0.0311521	0.0648613	0.0741825	0.0411587	0.0464513	0.0535326	0.012276	0.0401966	0.0611412
a.succinogenes	BACTERIA	Gut	0.089579	0.0484948	0.0460364	0.0517353	0.0103884	0.043789	0.0612515	0.07012	0.0204742	0.0670124	0.103665	0.0577351	0.0249586	0.0440768	0.038614	0.0560824	0.0534868	0.011715	0.0310766	0.0697068	0.0884273	0.047853	0.0448856	0.0515042	0.01149	0.0443096	0.0626307	0.0685404	0.0209439	0.0674054	0.103726	0.0597575	0.0256467	0.0443515	0.0385921	0.055259	0.0525655	0.0116751	0.0310196	0.0694174	0.0879557	0.0462135	0.0448082	0.0498089	0.0111935	0.0424067	0.0589418
a.thermophilum	BACTERIA	Specialized	0.05724	0.0404928	0.0503281	0.0515683	0.0111056	0.0287557	0.0764497	0.0596784	0.0137169	0.093814	0.093736	0.0915185	0.0220167	0.0506475	0.0322806	0.059185	0.0450251	0.00886646	0.0427391	0.0708356	0.0562134	0.0408454	0.0495468	0.0506026	0.0121527	0.0284562	0.0782446	0.0585313	0.0137907	0.0958668	0.0948744	0.0938909	0.0234738	0.0507684	0.0308249	0.057613	0.0430539	0.0083623	0.0416274	0.0712607	0.055061	0.0386867	0.050725	0.049099	0.011874	0.0274149	0.073225
a.tumefaciens	BACTERIA	Versatile	0.115696	0.0656843	0.0298483	0.0558848	0.00798526	0.0312633	0.0581657	0.0826446	0.020118	0.0579618	0.0992489	0.0389304	0.0259823	0.0405132	0.0478261	0.0594525	0.0537428	0.01252	0.02315	0.0733815	0.114293	0.06711	0.0295072	0.0554145	0.00912815	0.0310316	0.0580646	0.081234	0.0208524	0.0578248	0.098501	0.0397908	0.0270052	0.0409765	0.047947	0.0595976	0.0533328	0.012687	0.022892	0.0728102	0.114327	0.0645501	0.029414	0.0537704	0.00863549	0.0302732	0.0553227
a.tumefaciens_c	BACTERIA	Versatile	0.11509	0.0664186	0.0298663	0.055489	0.00832334	0.0312746	0.0579371	0.0825678	0.0202473	0.0575948	0.0986608	0.0390371	0.0268562	0.0405176	0.0482647	0.0597712	0.0537029	0.0125197	0.0230395	0.072822	0.113436	0.0678183	0.0293819	0.0544619	0.00951971	0.0308571	0.0574607	0.0810113	0.0209121	0.0575783	0.0984226	0.0397905	0.0284888	0.041348	0.0485307	0.0600368	0.0532275	0.0127791	0.0228218	0.0721172	0.113504	0.0654064	0.0294595	0.0535176	0.0089282	0.0303429	0.0553669
a.variabilis	BACTERIA	Versatile	0.0805959	0.0504511	0.0455746	0.0482707	0.00957756	0.0555381	0.0613702	0.0661605	0.0187588	0.069104	0.109568	0.0475553	0.017536	0.0390905	0.046801	0.0638935	0.0584287	0.0144011	0.0307232	0.066601	0.0796794	0.0504752	0.044002	0.0473906	0.0104558	0.0544589	0.0626421	0.0644505	0.0188168	0.06941	0.109038	0.0491687	0.0196073	0.0393771	0.0468943	0.0634825	0.057012	0.0149011	0.0310974	0.0676408	0.0786285	0.0490519	0.045158	0.0468402	0.0102465	0.053108	0.0595273
a.vinelandii	BACTERIA	Terrestrial	0.116075	0.0797679	0.0252913	0.0530711	0.0104761	0.0387507	0.0626646	0.0854629	0.0232272	0.0439796	0.122221	0.0281192	0.0205768	0.0354443	0.0522074	0.0532467	0.0434417	0.0144484	0.0243767	0.0671519	0.115244	0.0822678	0.024417	0.051748	0.0121973	0.0383546	0.0624988	0.0839631	0.0238601	0.0438554	0.119541	0.0294042	0.0230354	0.0353086	0.0535937	0.0540624	0.0425901	0.0146327	0.0234485	0.0659782	0.113063	0.0775365	0.0250597	0.0510517	0.0116601	0.0371081	0.0598449
a.vinosum	BACTERIA	Aquatic	0.111499	0.0818202	0.0239611	0.058929	0.00965091	0.0370242	0.0657472	0.0789502	0.0231518	0.0497931	0.116361	0.0256386	0.0211038	0.0333368	0.0535032	0.0520501	0.0513716	0.0140277	0.0229111	0.0691694	0.110659	0.0820379	0.0234022	0.0586141	0.0107832	0.0369897	0.0658978	0.0781331	0.0236895	0.0500525	0.114612	0.0263415	0.0226946	0.0330061	0.0541024	0.051711	0.0507153	0.0141133	0.0229649	0.06948	0.109981	0.0796372	0.0237896	0.0573857	0.0102412	0.0360401	0.063614
a.vitis	BACTERIA	Host-associated	0.114752	0.0645981	0.0292738	0.0578999	0.00836018	0.0345556	0.0550382	0.081817	0.0207612	0.0568978	0.100683	0.0385484	0.025985	0.0387455	0.0489167	0.0606628	0.0551549	0.0126595	0.0232198	0.0714705	0.113724	0.0657988	0.0285323	0.0573612	0.00926731	0.0341729	0.0552936	0.0805005	0.02139	0.0572959	0.100429	0.0395057	0.0272007	0.0391255	0.0489385	0.059849	0.0545608	0.012897	0.0229459	0.0712113	0.11326	0.0634589	0.028742	0.0561833	0.00887276	0.0333904	0.0527645
acidovorax_js42	BACTERIA	Terrestrial	0.13218	0.0722321	0.0242635	0.0512924	0.00979587	0.0453878	0.0528557	0.0814059	0.0245895	0.0405598	0.107639	0.032076	0.0246523	0.032861	0.05422	0.049955	0.0511922	0.0153872	0.0217725	0.0756815	0.132567	0.0726448	0.0237007	0.0506483	0.0108324	0.04496	0.0524589	0.0803995	0.0250662	0.0401474	0.107314	0.0322621	0.0256558	0.0327901	0.0550421	0.0500616	0.0512159	0.0156791	0.021497	0.0750573	0.131095	0.0708548	0.0239191	0.0498958	0.0102726	0.0440843	0.0510815
acinetobacter_adp1	BACTERIA	Versatile	0.0844056	0.0439009	0.0434198	0.0519157	0.00953908	0.0560465	0.0555711	0.0659152	0.0255954	0.0703994	0.105434	0.0529656	0.0251829	0.0430121	0.0396673	0.0624008	0.0535181	0.0127677	0.0328176	0.0655256	0.0819758	0.0432249	0.0430019	0.051553	0.0108365	0.0560131	0.0563355	0.0629354	0.0267583	0.0716283	0.10505	0.0552346	0.0266308	0.0438592	0.0392716	0.0619792	0.0525026	0.0129969	0.0330492	0.0651638	0.0809912	0.0421198	0.0433387	0.0507484	0.0106759	0.0542109	0.0537856
anabaena	BACTERIA	Aquatic	0.0799589	0.0502327	0.0463436	0.048078	0.00955073	0.0555309	0.0610975	0.0662028	0.0183837	0.0694123	0.109681	0.048015	0.0178142	0.0394196	0.0464913	0.064242	0.0583622	0.0143007	0.0307099	0.0661734	0.078196	0.0504217	0.0448819	0.0470228	0.0107089	0.0543031	0.0620967	0.0640929	0.0188522	0.0695811	0.109176	0.0501699	0.0202796	0.0400172	0.0462707	0.0640781	0.0568295	0.0149768	0.0312501	0.0667953	0.0771778	0.0489137	0.0460143	0.0465391	0.0105357	0.0529525	0.0590452
anaeromyxobacter_fw109-5	BACTERIA	Terrestrial	0.15049	0.0941296	0.0156231	0.051207	0.00920885	0.0240082	0.0647965	0.0915511	0.0201597	0.0313134	0.107601	0.0238466	0.0158741	0.0305358	0.0613385	0.0468567	0.0457939	0.0126302	0.0186351	0.0844005	0.14865	0.0958974	0.0150153	0.0506285	0.00983299	0.0237036	0.0654016	0.0908356	0.0205554	0.0317121	0.107152	0.0247921	0.0173785	0.0305171	0.0609615	0.0464704	0.0448223	0.0126784	0.0181169	0.084878	0.148999	0.0924371	0.015488	0.049698	0.00940565	0.023507	0.062696
anaeromyxobacter_k	BACTERIA	Terrestrial	0.158917	0.0924878	0.0153125	0.0515476	0.00903729	0.0247337	0.0611507	0.0933294	0.019606	0.0298563	0.108777	0.0232956	0.0162918	0.0297926	0.0636214	0.0423738	0.0445642	0.0129284	0.0182689	0.084103	0.15711	0.0938855	0.0145243	0.0509162	0.00978141	0.0242816	0.0616633	0.0928696	0.0199024	0.0302873	0.108578	0.023856	0.0176449	0.0296557	0.0638047	0.041868	0.0438557	0.0130485	0.0176537	0.0848137	0.156766	0.0904654	0.0151827	0.0500966	0.0093574	0.0242051	0.0591121
arthrobacter_fb24	BACTERIA	Terrestrial	0.131671	0.0650437	0.0247511	0.0555511	0.00642322	0.0307815	0.0552308	0.0921204	0.0206488	0.0432996	0.101424	0.0283867	0.0202886	0.0324484	0.055486	0.0594832	0.0589349	0.0145818	0.0208761	0.0825686	0.130691	0.0661504	0.0241831	0.0557851	0.00704376	0.0306781	0.0566258	0.0910882	0.0212412	0.0433951	0.100578	0.0285863	0.0211827	0.0320758	0.0553398	0.0592907	0.0585419	0.0147332	0.0203537	0.0824364	0.130437	0.0641688	0.0243147	0.0539339	0.00670197	0.0301124	0.0538182
azoarcus_bh72	BACTERIA	Host-associated (plants)	0.135674	0.0778341	0.0241332	0.0549123	0.00970988	0.0332517	0.0578605	0.0851165	0.0227148	0.0426944	0.110462	0.0274215	0.0218615	0.0354662	0.0533735	0.0475637	0.0473673	0.0138628	0.0226584	0.076062	0.134816	0.077911	0.0237517	0.0548675	0.0108308	0.0329653	0.0582947	0.0839164	0.0232049	0.0429854	0.109097	0.0281985	0.0229456	0.0354832	0.053948	0.0473023	0.0469991	0.0139251	0.0224092	0.0761489	0.134408	0.0759403	0.0238302	0.0533843	0.0101861	0.0323286	0.0562167
azoarcus_ebn1	BACTERIA	Terrestrial	0.122783	0.0810164	0.0248215	0.054627	0.0115599	0.0339205	0.0592151	0.0810809	0.0242194	0.0455427	0.104716	0.031454	0.022826	0.0362194	0.0528783	0.0530865	0.0490787	0.0138504	0.0224644	0.0746397	0.121874	0.0846488	0.024053	0.0528686	0.013463	0.0337064	0.0574184	0.0801618	0.0247881	0.0447765	0.102611	0.0315712	0.023999	0.0360682	0.0545207	0.0556786	0.0489746	0.0139301	0.021412	0.0734757	0.120909	0.0805353	0.0244668	0.0529642	0.012622	0.0330315	0.0567559
azospirillum_b510	BACTERIA	Terrestrial	0.132876	0.0796207	0.0227855	0.0580055	0.00864404	0.0292187	0.0536193	0.0905782	0.0203375	0.0444656	0.106822	0.0269755	0.0236016	0.0328251	0.0564088	0.0509361	0.0544431	0.0131786	0.0196541	0.0750043	0.130614	0.0809671	0.022001	0.0580082	0.00950775	0.0289338	0.0549781	0.0886465	0.0209897	0.0449026	0.105296	0.0285023	0.0251032	0.0330633	0.0568946	0.0501373	0.053298	0.0133127	0.0196478	0.0751961	0.130883	0.0779961	0.0224496	0.0564844	0.00907137	0.0284269	0.0524992
b.abortus	BACTERIA	Host-associated (animal)	0.115581	0.0662887	0.0310117	0.0551309	0.00852616	0.0319624	0.0591419	0.0831182	0.0209194	0.0591971	0.0980756	0.0418275	0.0266777	0.0397494	0.0485692	0.0553582	0.0514056	0.0119645	0.023803	0.0716915	0.114028	0.0679817	0.0306149	0.0535634	0.0101261	0.0322135	0.0589469	0.0805724	0.0215875	0.0594415	0.097774	0.0432182	0.028353	0.0404695	0.0488395	0.0559059	0.0504576	0.0121016	0.0237093	0.0700959	0.113614	0.0654464	0.0307282	0.0523482	0.00982948	0.0312767	0.056071
b.abortus_s19	BACTERIA	Host-associated (animal)	0.116141	0.0658358	0.0310497	0.0553332	0.00828204	0.0318709	0.0590355	0.0835371	0.0208477	0.059171	0.098081	0.0415489	0.0265129	0.0395904	0.0485792	0.0552562	0.0515462	0.0120702	0.0237948	0.071916	0.115388	0.0665036	0.03055	0.0543642	0.00927094	0.0318479	0.0592446	0.080918	0.0214603	0.0595355	0.0983297	0.0427714	0.0279524	0.040203	0.0486631	0.0552905	0.0507485	0.0123215	0.0238331	0.070804	0.115042	0.0643308	0.0305817	0.0531238	0.0089704	0.0310281	0.056281
b.adolescentis	BACTERIA	Gut	0.106672	0.0590582	0.0347425	0.0653216	0.0103454	0.0348839	0.057881	0.0793384	0.0225049	0.0538056	0.0869137	0.0432623	0.0273102	0.0349271	0.045502	0.0605796	0.0584879	0.013478	0.0271655	0.0778203	0.105941	0.0602187	0.0341271	0.0647148	0.011123	0.0346182	0.0584591	0.0785847	0.0233008	0.0547542	0.0870678	0.0428932	0.0280906	0.0346631	0.0456579	0.06042	0.0575826	0.0132947	0.0264619	0.0780269	0.104833	0.0586268	0.0341874	0.0629084	0.0114939	0.0340271	0.0556148
b.afzelii	BACTERIA	Host-associated (animal)	0.0436473	0.0316173	0.0750087	0.0520037	0.00707409	0.0240201	0.0686454	0.0492883	0.0123455	0.10658	0.103379	0.106563	0.0183619	0.0618954	0.0243527	0.0740249	0.0414551	0.00484211	0.043161	0.0517336	0.0427377	0.0311202	0.0761203	0.0504967	0.00817101	0.0238272	0.0666662	0.0468644	0.0120761	0.106985	0.104855	0.109747	0.0203812	0.0643816	0.0232482	0.0723561	0.040719	0.00465481	0.0432726	0.0513196	0.0411497	0.0299229	0.0762363	0.0502332	0.00805496	0.0225355	0.0628932
b.ambifaria_mc40-6	BACTERIA	Terrestrial	0.134832	0.0728227	0.0265047	0.0580588	0.00931843	0.0339271	0.0472405	0.0833414	0.023525	0.0452421	0.100644	0.0279955	0.0226025	0.0361087	0.0527787	0.053777	0.0551284	0.013879	0.0242075	0.0780663	0.133688	0.0741841	0.0254293	0.0581948	0.0102904	0.0337685	0.0485978	0.0809744	0.0242977	0.0456252	0.099912	0.0292155	0.0239847	0.0360925	0.0524643	0.0532214	0.0539758	0.0140564	0.0241095	0.0779182	0.133391	0.0718438	0.0257517	0.0561958	0.009852	0.0328264	0.0461454
b.amyloliquefaciens	BACTERIA	Terrestrial	0.0819411	0.0442118	0.0366314	0.051786	0.00821128	0.0369887	0.0723199	0.0719008	0.0232457	0.07114	0.0962679	0.0682861	0.0276933	0.0444636	0.0381415	0.0620765	0.0543645	0.00993144	0.03372	0.0666784	0.0796335	0.0440821	0.0371574	0.0515147	0.00896771	0.0371211	0.0729261	0.0698894	0.0234714	0.0720486	0.0961832	0.0709427	0.0294212	0.0450506	0.0362701	0.0610681	0.0537003	0.00988389	0.0336345	0.0670334	0.0795368	0.0420637	0.0368431	0.0490852	0.00892667	0.0354778	0.067388
b.animalis_lactis	BACTERIA	Host-associated	0.10652	0.0618457	0.0348282	0.0646552	0.0101293	0.0365271	0.06077	0.0776086	0.0241473	0.0538603	0.0878923	0.0362862	0.0284002	0.0346921	0.0468494	0.0582363	0.0585857	0.0132605	0.027091	0.0778146	0.106232	0.0621382	0.0343879	0.0648312	0.0109469	0.0365428	0.0612331	0.0762409	0.0245893	0.0550834	0.0877947	0.036055	0.0295005	0.0347141	0.046658	0.0575649	0.0578904	0.0133214	0.0269572	0.077318	0.105972	0.0605619	0.0342824	0.0627088	0.0111748	0.0355622	0.0583851
b.animalis_lactis_bl-04	BACTERIA	Host-associated	0.106506	0.061365	0.0350072	0.0649024	0.00993198	0.0365892	0.0609159	0.0775167	0.0240218	0.0540919	0.0878708	0.0366361	0.028324	0.0346916	0.0465464	0.0580279	0.0587531	0.0131807	0.0270938	0.0780272	0.106198	0.0617918	0.0344526	0.0650061	0.01091	0.0364635	0.0613226	0.0762985	0.0244375	0.0553876	0.0878475	0.0363804	0.029664	0.0347261	0.0460738	0.0574041	0.0577833	0.0132183	0.0268603	0.0777743	0.105581	0.0601798	0.0344301	0.0628354	0.0110342	0.035554	0.0584681
b.animalis_lactis_dsm10140	BACTERIA	Host-associated	0.10646	0.0614427	0.0349724	0.0648808	0.00996524	0.0365892	0.0609001	0.0775824	0.0240685	0.05408	0.0878496	0.0366091	0.0283241	0.0346993	0.0465635	0.0579901	0.0587135	0.0131972	0.0271051	0.0780074	0.106175	0.0618684	0.0344279	0.0649452	0.0109882	0.0364892	0.0612391	0.0763367	0.0244858	0.055394	0.0878627	0.0363197	0.0296954	0.0347569	0.0461128	0.0573583	0.057753	0.0132551	0.0268639	0.0776733	0.105507	0.0602051	0.0344181	0.0628165	0.0110681	0.03558	0.0584718
b.anthracis_a0248	BACTERIA	Versatile	0.0672128	0.0375377	0.0460735	0.0466033	0.00836063	0.0369579	0.0757677	0.0667876	0.0212283	0.0806179	0.094872	0.0743833	0.0286855	0.0466817	0.0340295	0.0578796	0.0559676	0.010214	0.0373251	0.0728146	0.0640484	0.0376928	0.0459431	0.0461778	0.00963817	0.0370869	0.0774495	0.064267	0.0215164	0.0814835	0.0950494	0.0776807	0.0304952	0.047651	0.0317878	0.0572608	0.0540651	0.0104503	0.0381256	0.0721305	0.0638109	0.0357304	0.0452569	0.0440237	0.00962901	0.035039	0.0706334
b.anthracis_a2012	BACTERIA	Versatile	0.0668588	0.0373901	0.0465814	0.0466831	0.00829214	0.0372276	0.0753653	0.0664252	0.021281	0.0804635	0.0945987	0.0745344	0.0287368	0.0464872	0.0339886	0.0580982	0.0562097	0.0102578	0.0373764	0.0723987	0.0639649	0.0379064	0.0465463	0.0463476	0.00940548	0.0373921	0.0768832	0.0639754	0.0216642	0.0814817	0.0951969	0.077353	0.0304735	0.0469927	0.032161	0.0576257	0.0544771	0.0105393	0.0378967	0.0717167	0.0638352	0.0360528	0.0462285	0.0445152	0.00942632	0.0357345	0.0708955
b.anthracis_ames0581	BACTERIA	Terrestrial	0.0667907	0.037491	0.0464456	0.0465306	0.00842765	0.037027	0.0754747	0.0663617	0.0211421	0.0808382	0.0949672	0.0746975	0.0285781	0.046985	0.0338826	0.0580629	0.0559657	0.0103213	0.0375465	0.072464	0.0633757	0.0379895	0.0464723	0.0461447	0.00974715	0.036914	0.0771038	0.0637085	0.0214819	0.0817045	0.0951737	0.0780573	0.0304214	0.0478396	0.0317744	0.0574026	0.0539895	0.0105917	0.03826	0.0718478	0.0630002	0.0358547	0.0458922	0.04377	0.00994813	0.0347168	0.0698348
b.anthracis_cdc684	BACTERIA	Versatile	0.0666604	0.0373277	0.0466036	0.0465716	0.00833852	0.0371591	0.0754699	0.066405	0.0211445	0.080733	0.0949043	0.0750675	0.0286462	0.0468224	0.0338636	0.0581083	0.0561682	0.0102884	0.0374531	0.0722645	0.0635518	0.0376151	0.0464543	0.0462964	0.00955959	0.0371965	0.0772826	0.0637395	0.0215233	0.0814838	0.0952078	0.0784116	0.0304613	0.0475028	0.0317934	0.0575246	0.054213	0.0104917	0.0381724	0.0715185	0.0631036	0.0355497	0.0459061	0.0440533	0.00968378	0.0351624	0.0701441
b.anthracis_sterne	BACTERIA	Versatile	0.0671805	0.0372406	0.0461814	0.0464224	0.00838952	0.0368503	0.0752263	0.0669717	0.0211703	0.0808693	0.0950757	0.0739595	0.0287868	0.0469408	0.0340744	0.058022	0.0563259	0.0103137	0.0372406	0.0727584	0.0643367	0.0376768	0.0460854	0.0463462	0.00952276	0.0368167	0.0771879	0.064674	0.0216302	0.0816172	0.0954537	0.0764237	0.0302038	0.0474945	0.0321868	0.0573548	0.0545185	0.0105224	0.0379133	0.0720345	0.0641964	0.0357984	0.0455111	0.0440465	0.00953479	0.0350002	0.0703872
b.aphidicola_5a	BACTERIA	Host-associated	0.044376	0.0379314	0.0719426	0.0431928	0.0120059	0.032043	0.0553296	0.0543155	0.0211275	0.115812	0.098975	0.0988332	0.021531	0.0502045	0.0300529	0.0726405	0.0458045	0.00912709	0.0361867	0.0485688	0.0438964	0.0352389	0.0728451	0.0429135	0.0128247	0.0320806	0.0552553	0.0533865	0.020857	0.118257	0.0996561	0.100221	0.0218728	0.0502213	0.029691	0.072413	0.0452406	0.00897436	0.0361263	0.0480279	0.0427769	0.0340418	0.0731058	0.0418723	0.0128225	0.0310907	0.0529372
b.aphidicola_bp	BACTERIA	Host-associated (animal)	0.0415008	0.0366998	0.0765883	0.0402841	0.0147267	0.0315092	0.045169	0.0525294	0.0225965	0.117202	0.101618	0.0957145	0.022129	0.0503416	0.0292376	0.0739151	0.0491489	0.00902661	0.0377427	0.0523196	0.0404	0.0340205	0.0781108	0.0399837	0.0157374	0.0314346	0.0442635	0.0515428	0.0224587	0.119364	0.102444	0.0964534	0.0224667	0.0506759	0.0287807	0.0737963	0.0489088	0.00899178	0.0380585	0.0521075	0.0394509	0.0329588	0.077316	0.0390626	0.0160714	0.0301644	0.0419166
b.aphidicola_cc	BACTERIA	Host-associated (animal)	0.0333863	0.0319893	0.0811862	0.0356784	0.0127823	0.0270035	0.0426552	0.0479337	0.0181947	0.133947	0.0963527	0.135896	0.0185879	0.0581563	0.0268027	0.0694328	0.0409152	0.00816463	0.0430316	0.0379036	0.032843	0.028997	0.0826963	0.0355103	0.0138366	0.0266826	0.0417912	0.0471583	0.0176609	0.135178	0.0975022	0.135594	0.0187266	0.0593503	0.0264128	0.0699347	0.0408058	0.00808322	0.0435962	0.03764	0.030765	0.027424	0.083419	0.0345502	0.0139022	0.0258368	0.0392262
b.aphidicola_sg	BACTERIA	Host-associated (animal)	0.0434961	0.0365612	0.0729427	0.0421989	0.012129	0.0302103	0.0559003	0.0533959	0.0194851	0.117225	0.0994076	0.10632	0.0210068	0.0532218	0.0295758	0.0714041	0.0440464	0.00894517	0.0353202	0.0472078	0.043061	0.0340427	0.0736516	0.0421634	0.0127293	0.0301422	0.05517	0.0525135	0.0195579	0.119599	0.10002	0.107325	0.0215095	0.0532958	0.0292125	0.0709793	0.0435512	0.00882051	0.0355606	0.0470957	0.0417451	0.0325177	0.0736202	0.040967	0.0127965	0.0292218	0.0524179
b.aphidicola_tuc7	BACTERIA	Host-associated	0.0443238	0.0380843	0.0718042	0.0432601	0.012035	0.0321024	0.0553774	0.0542369	0.0211311	0.11581	0.0990761	0.098643	0.0214985	0.0502673	0.0300244	0.0726704	0.0456891	0.00916194	0.0361598	0.0486444	0.0438189	0.0353653	0.0727852	0.0430054	0.012854	0.0321047	0.0552847	0.0532472	0.0208967	0.118279	0.099766	0.100108	0.0217679	0.0503008	0.0296613	0.0724353	0.0451246	0.00900637	0.0360921	0.0480967	0.0427038	0.0341575	0.0729662	0.0419602	0.0128447	0.0311106	0.0529274
b.avium	BACTERIA	Host-associated (animal)	0.125164	0.0712151	0.0276019	0.0530018	0.00891396	0.0420625	0.0515204	0.0831375	0.0212818	0.0469842	0.111022	0.0300309	0.0244068	0.0340651	0.0516407	0.0557897	0.049373	0.0142228	0.0244278	0.0741388	0.124694	0.0721558	0.0266576	0.0524298	0.0101098	0.0418508	0.052035	0.0812343	0.0220439	0.0470579	0.111104	0.0305478	0.0253785	0.0343466	0.0526731	0.0550346	0.0486996	0.0145013	0.0241728	0.0732731	0.123964	0.070134	0.0267151	0.0512755	0.00964938	0.0407127	0.0497913
b.bacilliformis	BACTERIA	Host-associated (animal)	0.0824868	0.0534343	0.0431051	0.0522087	0.0106208	0.0402538	0.0599162	0.0680857	0.0240181	0.0778318	0.0983844	0.0576558	0.0255121	0.0445424	0.0397816	0.0652112	0.0532228	0.0109511	0.0279119	0.0648654	0.0802811	0.0522277	0.0430191	0.0510598	0.0119737	0.0397528	0.0599335	0.0656801	0.0237741	0.0788957	0.0992273	0.0600802	0.0278277	0.0469178	0.0385954	0.0651763	0.0513234	0.0111203	0.02819	0.064944	0.078579	0.0502837	0.0427417	0.050023	0.0122689	0.0384475	0.0566791
b.bacteriovorus	BACTERIA	Versatile	0.0847926	0.0476897	0.0413934	0.0513087	0.00959713	0.0395005	0.0628868	0.0721512	0.0190018	0.056026	0.0977821	0.0654144	0.0268916	0.0448319	0.0419853	0.0693516	0.0556779	0.0120751	0.0305722	0.0710701	0.0830942	0.047814	0.0399413	0.050378	0.0107445	0.0396595	0.064642	0.0700174	0.0196605	0.0563462	0.0985482	0.0683275	0.0285505	0.04591	0.0416817	0.0684033	0.0535072	0.0121528	0.0298583	0.0707629	0.0829154	0.0473038	0.0401742	0.0499328	0.0103169	0.0388799	0.0618439
b.bovis	EUKARYA	Host-associated	0.0613765	0.0538652	0.0484181	0.0610431	0.022339	0.0349866	0.0607899	0.0578466	0.0259945	0.0608271	0.094655	0.0602334	0.0261512	0.0375992	0.0430361	0.0808508	0.0569254	0.0104288	0.0362073	0.0664261	0.0624559	0.0549878	0.0483912	0.0602591	0.0212193	0.0346752	0.0616824	0.0571133	0.0254544	0.0616243	0.093427	0.0617966	0.0265567	0.0386009	0.0432056	0.0787399	0.056193	0.0104899	0.0365884	0.0665391	0.0604994	0.0538494	0.0484876	0.0602529	0.0220989	0.0334788	0.0593044
b.brevis	BACTERIA	Terrestrial	0.0799347	0.0489463	0.0361054	0.0496484	0.00764352	0.0429308	0.0710703	0.0707403	0.0219188	0.0665103	0.100613	0.0568815	0.0289986	0.0412793	0.0407895	0.0597139	0.0564295	0.0122473	0.0332505	0.0743476	0.0780783	0.0495894	0.0359388	0.0492122	0.0086271	0.0424129	0.0717106	0.0698236	0.0223066	0.0670911	0.100307	0.0588135	0.030697	0.0421228	0.03985	0.0588485	0.0550972	0.0124221	0.032816	0.0742359	0.0774586	0.0475356	0.0357115	0.0475489	0.00853597	0.0403833	0.0666577
b.bronchiseptica	BACTERIA	Host-associated (animal)	0.138313	0.0749589	0.0241086	0.0535125	0.00930476	0.0401983	0.0495264	0.0874915	0.0217876	0.0434347	0.107489	0.0259694	0.0248006	0.0324893	0.0547451	0.0492301	0.048246	0.0140762	0.0245356	0.0757823	0.137397	0.0754495	0.0235123	0.0533378	0.0101594	0.0403513	0.050358	0.0852587	0.0222461	0.0438077	0.107113	0.0268721	0.0259455	0.0324782	0.0551576	0.0487452	0.0477252	0.014117	0.024386	0.0755829	0.13665	0.073352	0.023582	0.0518233	0.00968299	0.0390954	0.048334
b.burgdorferi	BACTERIA	Host-associated (animal)	0.0444689	0.0318196	0.075598	0.0521928	0.00759467	0.0254395	0.0696728	0.0479048	0.0125038	0.10288	0.103275	0.108205	0.0194774	0.0598198	0.0241279	0.0737345	0.042296	0.00467133	0.0440232	0.0502139	0.0429307	0.0315359	0.0760391	0.0506676	0.0090452	0.0250951	0.0674004	0.0452568	0.0128902	0.103165	0.105958	0.110313	0.0219786	0.0608583	0.023054	0.0724112	0.041829	0.00447342	0.0451408	0.0499571	0.0408858	0.0303074	0.0764337	0.049198	0.0094132	0.023735	0.063076
b.burgdorferi_zs7	BACTERIA	Host-associated	0.0448609	0.0318416	0.0751152	0.0524686	0.00715383	0.0247394	0.0698395	0.0490249	0.0124621	0.104174	0.102423	0.107036	0.018632	0.0600383	0.024753	0.0744411	0.0418031	0.00474294	0.043298	0.0511531	0.0442909	0.0313191	0.0759745	0.0518922	0.00802189	0.0245902	0.0689738	0.047259	0.0127162	0.103668	0.103404	0.108377	0.0198734	0.0602702	0.0243403	0.0738834	0.0417115	0.00447815	0.043971	0.050986	0.0427021	0.0301642	0.0765549	0.0508443	0.00799281	0.0234256	0.0651378
b.canis	BACTERIA	Host-associated (animal)	0.115642	0.0665298	0.0308832	0.0548118	0.00879332	0.031923	0.0585611	0.0826268	0.0212406	0.0592658	0.0982622	0.0417626	0.0268372	0.0402205	0.0487429	0.055283	0.0509115	0.0122063	0.0238558	0.0716402	0.113802	0.0681299	0.0307221	0.0529909	0.0104445	0.03215	0.0579202	0.0802423	0.0219319	0.0594113	0.0979071	0.0428863	0.0286233	0.0412671	0.0490166	0.0563734	0.0502466	0.0125027	0.0237522	0.0696797	0.113469	0.0655185	0.0307629	0.0519516	0.0100214	0.0312193	0.0551726
b.cavernae	BACTERIA	Terrestrial	0.14644	0.0783591	0.0150697	0.0663448	0.00520428	0.0240377	0.0548841	0.0944182	0.0203116	0.03216	0.102438	0.0108841	0.0159698	0.027609	0.0599866	0.0505702	0.0613155	0.0165486	0.0193208	0.0981276	0.146438	0.0802607	0.0140624	0.0660237	0.00561501	0.0235931	0.0554866	0.0933972	0.0205302	0.0322923	0.102944	0.010928	0.0169768	0.0273	0.0596215	0.0500803	0.0602731	0.0168242	0.0187356	0.0986171	0.145255	0.0769164	0.0149668	0.0634025	0.00525657	0.0237114	0.0524947
b.cenocepacia	BACTERIA	Host-associated (animal)	0.135673	0.073188	0.0260656	0.0581668	0.00910564	0.0339255	0.0473405	0.0829427	0.023739	0.0450204	0.101014	0.0296664	0.0222356	0.0365967	0.0531781	0.0522275	0.0543442	0.0136259	0.0238921	0.078053	0.135003	0.0747295	0.0249819	0.0583257	0.0101265	0.033884	0.0482478	0.0810396	0.0244202	0.0452827	0.100058	0.0302301	0.0234231	0.0364457	0.0533567	0.0516085	0.0535013	0.0137122	0.0235543	0.0780695	0.13459	0.0719699	0.0254806	0.0561555	0.00959924	0.032962	0.045778
b.cenocepacia_hi2424	BACTERIA	Host-associated (animal)	0.136697	0.0738341	0.0258121	0.0576477	0.0092243	0.0336644	0.0462876	0.0836134	0.0236463	0.0446321	0.101397	0.027601	0.0223565	0.036282	0.052976	0.0531849	0.0550779	0.0140184	0.0241106	0.0779362	0.135609	0.0761746	0.0246712	0.0580661	0.0102956	0.0335929	0.0476732	0.0810064	0.0246296	0.0449093	0.100117	0.0283717	0.0235854	0.0360604	0.0532059	0.0525956	0.0539178	0.0140479	0.0238268	0.077643	0.135338	0.0731221	0.0251568	0.0558362	0.00976632	0.0326872	0.045057
b.cenocepacia_j2315	BACTERIA	Host-associated (animal)	0.137377	0.0732196	0.0259898	0.0583815	0.00917547	0.0337528	0.0459178	0.0836827	0.0234934	0.044447	0.101328	0.0279295	0.0224409	0.0360764	0.0526796	0.0524694	0.0554311	0.0140411	0.0242099	0.0779573	0.136364	0.0749518	0.0247541	0.0589059	0.0101397	0.0338457	0.0476888	0.0808253	0.0243147	0.0447597	0.100726	0.0289017	0.0236487	0.0359312	0.052644	0.0515898	0.0539895	0.0141507	0.0240785	0.0777906	0.136022	0.0723183	0.025299	0.0566631	0.00966441	0.0328633	0.0449384
b.cenocepacia_mc0-3	BACTERIA	Host-associated (animal)	0.136442	0.0728849	0.025938	0.0581011	0.00907917	0.0337028	0.0463113	0.0840509	0.023363	0.0449399	0.101753	0.0277123	0.022417	0.0359719	0.0523917	0.0530761	0.0551804	0.0139904	0.024172	0.078522	0.13518	0.074422	0.0246552	0.0586368	0.00996322	0.0336379	0.0480635	0.0813267	0.0241837	0.0453047	0.101019	0.0287034	0.0237595	0.0358523	0.0524596	0.0521697	0.0539848	0.014068	0.0240035	0.0786069	0.135269	0.0719572	0.0251271	0.0563226	0.00957003	0.0327226	0.0452119
b.cepacia	BACTERIA	Terrestrial	0.136407	0.0734891	0.0261348	0.0579769	0.00946793	0.0337368	0.0467946	0.0837492	0.0237568	0.0447164	0.100952	0.027732	0.0224703	0.0360095	0.052939	0.0535207	0.0548205	0.0138207	0.02396	0.0775452	0.134855	0.0755081	0.0250279	0.0580842	0.0105222	0.033675	0.0481212	0.0811635	0.0245582	0.0450159	0.0999551	0.0287514	0.0238721	0.0360324	0.0530541	0.0529206	0.0536963	0.0139314	0.0238753	0.07738	0.134783	0.0727936	0.0254156	0.0560244	0.0100063	0.0327603	0.0456005
b.cereus	BACTERIA	Terrestrial	0.0663556	0.0370027	0.0470071	0.0468175	0.00832296	0.0372761	0.0755447	0.067243	0.0209173	0.0806629	0.0946082	0.0745289	0.0282265	0.0464727	0.0343001	0.0582847	0.0563987	0.0101891	0.0374643	0.072377	0.0635762	0.0377791	0.0466377	0.0467205	0.00958787	0.0373509	0.0775374	0.0645205	0.0215497	0.0813519	0.0949085	0.0767718	0.0299459	0.0472646	0.0322797	0.0576513	0.0543538	0.0104463	0.0381293	0.0716373	0.0630929	0.0357769	0.0463619	0.0442916	0.00973409	0.0354862	0.0703669
b.cereus_03bb102	BACTERIA	Terrestrial	0.0667512	0.0372812	0.0467899	0.04654	0.00834522	0.0370207	0.0754628	0.0668426	0.0211702	0.081012	0.0945921	0.0748846	0.0284354	0.0467873	0.034109	0.0579732	0.0562927	0.0101382	0.0372812	0.0722906	0.0637467	0.0378109	0.0467111	0.046393	0.00958166	0.0371582	0.0774991	0.0642271	0.0218165	0.0817363	0.0945937	0.077795	0.0301492	0.047517	0.0317806	0.0572575	0.054195	0.0104032	0.0381613	0.071467	0.0631133	0.0358292	0.0463076	0.0440349	0.00971344	0.0350282	0.0705817
b.cereus_ah187	BACTERIA	Terrestrial	0.0666082	0.03747	0.046643	0.0465458	0.00831251	0.0375659	0.0752283	0.0668766	0.0211494	0.080312	0.0946072	0.0749162	0.028308	0.046605	0.0343255	0.0580344	0.0567903	0.0102529	0.037322	0.0721269	0.0635277	0.0379461	0.046256	0.0458221	0.00967314	0.0373863	0.0769458	0.0638683	0.0216127	0.0814574	0.0948898	0.0782558	0.0305291	0.0479493	0.0318289	0.0575267	0.0544354	0.0105568	0.0380606	0.0714719	0.0632033	0.0358062	0.0459332	0.0440065	0.00972331	0.0353562	0.0703894
b.cereus_ah820	BACTERIA	Terrestrial	0.0704326	0.0442592	0.0421205	0.0498656	0.00742325	0.0359742	0.0808771	0.0710244	0.0207747	0.0771914	0.093045	0.0753953	0.0278554	0.0406566	0.0350606	0.0540392	0.0549632	0.00766204	0.0341885	0.0771291	0.0665561	0.0425217	0.0422149	0.0487798	0.00860211	0.0369439	0.0804664	0.0676474	0.0211881	0.0782526	0.0953366	0.0774211	0.0294811	0.043529	0.033147	0.0544013	0.0533323	0.00779946	0.0353358	0.0770435	0.0666956	0.0412283	0.0419655	0.0474275	0.00871043	0.0352419	0.0756433
b.cereus_atcc10987	BACTERIA	Terrestrial	0.0662664	0.0378828	0.0464304	0.0461526	0.00876743	0.0372254	0.0754871	0.066691	0.0212526	0.0804611	0.0950348	0.0751245	0.0285564	0.0471975	0.0340763	0.0579197	0.0556707	0.0102448	0.037633	0.0717863	0.0624276	0.0381124	0.0466498	0.0448008	0.010454	0.0369373	0.0759335	0.0633549	0.021702	0.0821906	0.0955854	0.0777696	0.0311193	0.0495928	0.0317817	0.0581442	0.0535341	0.010366	0.0385636	0.0709806	0.0615496	0.0361267	0.0463964	0.0425781	0.0107768	0.0347973	0.0688072
b.cereus_b4264	BACTERIA	Terrestrial	0.0667021	0.0368089	0.0470929	0.0468883	0.0081146	0.0373789	0.0755224	0.0678401	0.0208392	0.080431	0.094189	0.0748187	0.0279635	0.0463501	0.0342464	0.0583863	0.0563044	0.010276	0.0374233	0.0724237	0.0640882	0.037404	0.0467416	0.0465242	0.00940232	0.0374016	0.0775971	0.064878	0.0214132	0.0815074	0.0945011	0.0772807	0.029733	0.0472602	0.0320558	0.0577252	0.0541435	0.0104259	0.0380069	0.0719103	0.0636043	0.0354051	0.0462553	0.0441902	0.00955646	0.0355174	0.070665
b.cereus_g9842	BACTERIA	Terrestrial	0.06537	0.0369543	0.0480163	0.0470223	0.00836587	0.0376844	0.0758545	0.0666781	0.0206894	0.0809117	0.09425	0.0755353	0.0279325	0.046208	0.0339284	0.0589117	0.055931	0.0102351	0.0376668	0.0718541	0.0625182	0.037291	0.0480256	0.0465291	0.00961012	0.0376668	0.0777271	0.0641186	0.0211455	0.0821078	0.0944723	0.0782397	0.0297587	0.0470407	0.0317583	0.0580377	0.053982	0.0102899	0.0383437	0.0713371	0.0617627	0.0352628	0.0477353	0.0445545	0.0098693	0.0356378	0.0710808
b.cereus_nvh	BACTERIA	Terrestrial	0.0686482	0.0399103	0.0435374	0.0456302	0.00843783	0.0397306	0.07621	0.0662924	0.0225058	0.0810604	0.0946673	0.0747302	0.0290639	0.0461127	0.0343782	0.0558062	0.0548394	0.00983148	0.0371804	0.0714271	0.0657044	0.0403153	0.0438154	0.0454543	0.00945287	0.0401772	0.078045	0.064098	0.0228718	0.0813094	0.0945237	0.077518	0.0305878	0.0464552	0.0325973	0.0552783	0.0534813	0.00986294	0.0377257	0.0707262	0.0656202	0.0383685	0.0434737	0.043988	0.00952095	0.0381832	0.0723212
b.cereus_q1	BACTERIA	Terrestrial	0.0668021	0.0373766	0.0467284	0.0464657	0.00822103	0.0374152	0.0752649	0.0671598	0.0211311	0.0805776	0.0947698	0.0744007	0.0279389	0.046733	0.0344441	0.0580772	0.0567911	0.0101826	0.0374382	0.0720821	0.064126	0.0378817	0.0462173	0.0460988	0.00942898	0.0374732	0.0778253	0.0645306	0.0216269	0.0812213	0.0952714	0.0773276	0.0300043	0.0476524	0.0319295	0.0572055	0.054274	0.0103844	0.0379179	0.0716029	0.0640766	0.0359082	0.0458086	0.0442182	0.00941071	0.0355077	0.071093
b.cereus_zk	BACTERIA	Terrestrial	0.0660404	0.0371929	0.0470556	0.0462588	0.00843867	0.0371454	0.0751532	0.0663681	0.0211467	0.0810416	0.0953963	0.0748937	0.0283859	0.0470762	0.0339204	0.0585892	0.0562378	0.0102754	0.0375025	0.0718813	0.0632454	0.037797	0.0468938	0.0461335	0.00958126	0.0370897	0.0770508	0.0641981	0.021669	0.0817627	0.0958321	0.077028	0.0298444	0.0477287	0.0320671	0.0578239	0.0542353	0.0104434	0.0382284	0.0713476	0.0629729	0.0359036	0.0465433	0.0439167	0.00960611	0.0352694	0.0701173
b.cicadellinicola	BACTERIA	Host-associated (insect)	0.0697711	0.0498431	0.0568925	0.0443266	0.0132221	0.0447983	0.0502686	0.060994	0.0255368	0.0989634	0.109002	0.0590817	0.0247575	0.0373439	0.0364364	0.0608299	0.0529807	0.0110022	0.0354572	0.0584306	0.0690075	0.047745	0.0568537	0.0435701	0.0139939	0.0450113	0.049542	0.0599479	0.0255901	0.100917	0.110863	0.058114	0.0251837	0.0381546	0.0362444	0.0612283	0.0527555	0.0110948	0.0358271	0.0583562	0.0672998	0.0458816	0.0568941	0.0425506	0.0141228	0.0437028	0.0471235
b.clausii	BACTERIA	Terrestrial	0.0879059	0.0444962	0.0372893	0.049802	0.007757	0.0401147	0.0742376	0.0719972	0.0226306	0.066837	0.100546	0.0577015	0.0270266	0.0445295	0.0384994	0.0566826	0.0551942	0.0109804	0.0333172	0.0724554	0.0861003	0.0450261	0.0372529	0.0497685	0.00847621	0.0407351	0.0759214	0.0696143	0.0231226	0.0670794	0.100363	0.0605202	0.027906	0.0443881	0.0373384	0.0560985	0.0540074	0.0109495	0.0334109	0.0719209	0.0854607	0.042804	0.0371517	0.0476285	0.00811653	0.0385388	0.070348
b.dentium	BACTERIA	Host-associated	0.105709	0.0576031	0.035095	0.0652369	0.0100985	0.0335587	0.0569422	0.0802038	0.0209082	0.0562244	0.088121	0.0398801	0.0282042	0.0355705	0.0437036	0.0616848	0.0603128	0.0144981	0.0288055	0.0776398	0.105021	0.0593341	0.0342454	0.0649814	0.0108925	0.0334054	0.0578649	0.0789873	0.0214252	0.0573834	0.0887508	0.0394658	0.0298209	0.0352746	0.0436283	0.0604733	0.0586908	0.0144126	0.0281471	0.0777955	0.104113	0.0567676	0.0345019	0.0627435	0.0109361	0.0326661	0.0545605
b.duttonii	BACTERIA	Host-associated (animal)	0.0483501	0.034008	0.0729314	0.0578457	0.00769962	0.0270045	0.0669874	0.0527522	0.0138693	0.102224	0.0992493	0.0999834	0.0209465	0.0555556	0.0224788	0.0699142	0.0434467	0.0048084	0.0420521	0.0578932	0.0467217	0.033688	0.0729376	0.0580866	0.00848284	0.0268977	0.0665314	0.0506593	0.0138052	0.102197	0.100706	0.101902	0.0219528	0.0568098	0.0214244	0.0693536	0.043314	0.0047505	0.0425244	0.0572552	0.0451043	0.0331893	0.0729336	0.0579497	0.00846945	0.0255436	0.0637445
b.faecium	BACTERIA	Terrestrial	0.134032	0.0764419	0.0157336	0.0605563	0.0053235	0.0295945	0.0658108	0.0914443	0.0230511	0.0393247	0.107539	0.0155769	0.0194558	0.0275651	0.0588859	0.0552076	0.0600489	0.0143393	0.0178349	0.0822336	0.133277	0.0782448	0.0152766	0.0609545	0.00591806	0.0295255	0.066926	0.0905759	0.0235909	0.0394451	0.107051	0.0155155	0.0200493	0.0271347	0.0583051	0.0547052	0.0594879	0.0140887	0.0173814	0.0825469	0.133208	0.0746259	0.0157183	0.0581297	0.00551463	0.0289515	0.0627472
b.floridanus	BACTERIA	Host-associated (insect)	0.0456568	0.0408174	0.0688851	0.0458465	0.0157794	0.0389975	0.0443854	0.0570018	0.0258069	0.11407	0.100505	0.0716842	0.0250841	0.044529	0.0318049	0.0702949	0.0486404	0.010371	0.0423246	0.0575145	0.0447791	0.0392744	0.0686718	0.0456103	0.0166663	0.0388738	0.0442061	0.0563628	0.025791	0.116155	0.101543	0.0716259	0.0255739	0.0451295	0.0315184	0.0691361	0.0485701	0.010452	0.0424516	0.0576091	0.0438126	0.0381313	0.068555	0.0447112	0.0168712	0.0381537	0.0425461
b.fragilis	BACTERIA	Gut	0.0686531	0.0478984	0.0503294	0.0540933	0.0127272	0.0343567	0.0646762	0.0681541	0.0185601	0.0697492	0.0927337	0.0662869	0.0272123	0.0464907	0.0378856	0.0623722	0.0558757	0.0126091	0.044873	0.0644631	0.0663806	0.0487908	0.0486214	0.0520629	0.0150619	0.0337319	0.0652118	0.0647182	0.0194336	0.0722263	0.094166	0.0685012	0.0283481	0.0481993	0.0374074	0.0626277	0.0546172	0.0119529	0.0438861	0.0640545	0.0643063	0.0471181	0.0494733	0.0513193	0.0155579	0.0325852	0.0607915
b.fragilis_nctc9343	BACTERIA	Gut	0.0688619	0.0472009	0.0504654	0.0540801	0.0123101	0.0344638	0.0650974	0.0686581	0.0183073	0.0699913	0.0927953	0.0661943	0.0272051	0.046313	0.0379256	0.061708	0.0560909	0.0126395	0.0448914	0.0648006	0.0674871	0.0471703	0.0488027	0.0528835	0.0140368	0.0338288	0.0667666	0.0660736	0.018993	0.0722619	0.0938623	0.0684442	0.0285449	0.047239	0.0371441	0.0607198	0.0549954	0.012021	0.0437349	0.06499	0.0659432	0.0456315	0.0496924	0.0521659	0.0140295	0.0329068	0.0627616
b.garinii	BACTERIA	Host-associated (animal)	0.0445272	0.0319835	0.0738701	0.0515499	0.00656986	0.0229029	0.068126	0.0513068	0.0121308	0.108438	0.103659	0.104299	0.0184675	0.0623986	0.0252472	0.0748924	0.0398687	0.00501147	0.042406	0.0523457	0.0437854	0.0313101	0.0744252	0.0512198	0.0072967	0.0222705	0.0672059	0.0503078	0.0120503	0.108515	0.104572	0.105262	0.0198145	0.0636304	0.0245035	0.0744545	0.0390609	0.00482822	0.0422676	0.05322	0.0424164	0.0301518	0.0746299	0.0503065	0.00713051	0.0215026	0.0638016
b.glumae	BACTERIA	Terrestrial	0.140304	0.0769098	0.0252863	0.0548272	0.00931123	0.0351278	0.0504117	0.0839758	0.0231212	0.0433259	0.103189	0.0264332	0.0212938	0.0345511	0.0537733	0.0541498	0.052255	0.0138381	0.0237144	0.0742017	0.137632	0.078188	0.0245406	0.0548046	0.0102718	0.034846	0.0513238	0.0818941	0.0239457	0.0440443	0.10235	0.027936	0.0226906	0.0346679	0.0538856	0.0533928	0.0515508	0.0141046	0.0236331	0.0742978	0.137668	0.0756198	0.0250058	0.0533356	0.00978651	0.0341677	0.0491028
b.grahamii	BACTERIA	Host-associated	0.0840448	0.0507272	0.0442929	0.0518173	0.010074	0.0400197	0.0613839	0.07052	0.0234203	0.0733741	0.0978356	0.0626333	0.0236881	0.0442929	0.0373389	0.066728	0.0542602	0.01076	0.0289342	0.0638547	0.081389	0.0516952	0.0434395	0.0501805	0.011848	0.0398378	0.0621726	0.0656066	0.02339	0.0752291	0.0999197	0.0654311	0.0255944	0.045428	0.0376093	0.064379	0.0524387	0.0111481	0.0298058	0.0634576	0.0806705	0.0496109	0.0436467	0.049504	0.011802	0.0384449	0.0585926
b.halodurans	BACTERIA	Versatile	0.0738653	0.0483929	0.0362369	0.0507447	0.00734895	0.0411549	0.0784092	0.0701202	0.0241489	0.0693349	0.0998406	0.058657	0.0276544	0.044562	0.0381893	0.056137	0.0555241	0.0113808	0.0338346	0.0744632	0.0718345	0.0484298	0.0358062	0.0502203	0.00805862	0.0416905	0.0791598	0.0682556	0.0244028	0.0699676	0.100324	0.0612503	0.0293881	0.0452186	0.036896	0.0556127	0.0543384	0.0113362	0.0336946	0.0741154	0.0722085	0.0460469	0.0354317	0.0484658	0.00776896	0.0396261	0.0735935
b.henselae	BACTERIA	Host-associated (animal)	0.0835583	0.0526839	0.0431313	0.0498577	0.0107336	0.040703	0.0603667	0.0695235	0.0240923	0.0743159	0.0996684	0.0611305	0.0246058	0.0444513	0.0391755	0.0656255	0.0535633	0.0105988	0.0281616	0.064053	0.0811592	0.052756	0.0427423	0.0484152	0.0129611	0.0405987	0.0605908	0.0653652	0.0240833	0.0755374	0.101078	0.0638481	0.0263445	0.0457112	0.0392581	0.0641934	0.052061	0.0109733	0.0289013	0.0634215	0.0807369	0.0510019	0.0422108	0.0479578	0.0125174	0.0393616	0.0576025
b.hermsii	BACTERIA	Host-associated (animal)	0.0472029	0.0368307	0.0679509	0.0554255	0.00705187	0.0239185	0.0676757	0.0540249	0.0140654	0.106433	0.103959	0.0938728	0.0204239	0.0587772	0.0252878	0.0715187	0.0416702	0.00524013	0.0426666	0.0560038	0.0466932	0.0362298	0.0672618	0.0550121	0.00783106	0.0230417	0.0668835	0.0540075	0.0139254	0.107657	0.105016	0.0929779	0.0211458	0.0605996	0.0247708	0.0712652	0.0407587	0.00521892	0.0425443	0.0571598	0.0452874	0.0348821	0.0677024	0.0541366	0.00785258	0.0222108	0.0635854
b.hyodysenteriae	BACTERIA	Host-associated	0.0580791	0.0310655	0.077778	0.0614721	0.00865431	0.0204686	0.0702429	0.0529126	0.0132224	0.104684	0.0865009	0.0884846	0.0254056	0.0484335	0.025819	0.0673581	0.0475656	0.00599566	0.0504869	0.0553702	0.0569061	0.0302151	0.0771793	0.0604108	0.00975685	0.019964	0.0688511	0.053003	0.013285	0.10733	0.0864299	0.0916628	0.0266173	0.0487504	0.0252288	0.066178	0.046583	0.00610352	0.0502013	0.0553431	0.0552961	0.0289234	0.0789555	0.0596623	0.00930114	0.0193883	0.0656935
b.indica	BACTERIA	Terrestrial	0.117113	0.0660095	0.0282476	0.0544763	0.00890452	0.0339335	0.0569329	0.0802872	0.023169	0.0571017	0.106297	0.0364381	0.0221736	0.039986	0.0538384	0.0570992	0.0546261	0.0127288	0.0233369	0.0673002	0.116412	0.066887	0.0271843	0.0548	0.00997565	0.0335587	0.0582821	0.0784416	0.0236669	0.0571791	0.105592	0.0380096	0.0233327	0.0398089	0.0540988	0.0568162	0.0533497	0.0129403	0.022865	0.0667996	0.114651	0.0646747	0.0279349	0.0535053	0.00967713	0.0329523	0.0553522
b.japonicum	BACTERIA	Host-associated (animal)	0.124094	0.0720448	0.0275926	0.0546608	0.00919867	0.0318994	0.0525551	0.083479	0.02065	0.0526405	0.0986361	0.0362005	0.0246386	0.0373502	0.0526048	0.0581566	0.0542299	0.0131839	0.022097	0.0740871	0.123364	0.074597	0.0265795	0.054251	0.0103225	0.031555	0.0531706	0.0819496	0.0213171	0.0521988	0.0975334	0.0374696	0.0261344	0.0369986	0.0529299	0.0580435	0.0530549	0.0134036	0.0216998	0.0734271	0.123003	0.071308	0.0268064	0.0527387	0.00977268	0.0309614	0.0506354
b.licheniformis	BACTERIA	Terrestrial	0.0803645	0.0439711	0.0380222	0.0514608	0.00768479	0.035916	0.0739938	0.0720753	0.0218515	0.0715714	0.0974292	0.0710127	0.0274509	0.0454322	0.037446	0.0603236	0.0522403	0.0103089	0.0339677	0.0674771	0.0777292	0.0441997	0.0384249	0.051125	0.00859559	0.0365697	0.075765	0.0691277	0.0222452	0.0721824	0.0973286	0.0738538	0.0290011	0.0459185	0.0358376	0.0598712	0.0510682	0.0102062	0.0342325	0.0667179	0.0780509	0.0420054	0.037883	0.0487388	0.00839113	0.0347161	0.0694828
b.licheniformis_dsm13	BACTERIA	Terrestrial	0.0803607	0.04401	0.0380807	0.0514404	0.00762988	0.0359222	0.0738329	0.0721102	0.0218537	0.0716507	0.0974568	0.0709966	0.0275614	0.0454841	0.0374054	0.0603604	0.052276	0.0102838	0.0338921	0.0673918	0.0778293	0.0443531	0.0384434	0.0513649	0.00843144	0.0364712	0.0758801	0.0693206	0.0222978	0.0721902	0.0973967	0.0736402	0.0289673	0.0456665	0.0358919	0.0597853	0.0511223	0.0101332	0.0340579	0.0667567	0.0782099	0.0422055	0.0379676	0.0490237	0.00822255	0.0347955	0.0696506
b.longum	BACTERIA	Host-associated (animal)	0.111595	0.0575475	0.0342759	0.0651841	0.00940156	0.0340311	0.056598	0.0804667	0.0219292	0.053659	0.0866331	0.0405779	0.0256539	0.0341247	0.0471263	0.061305	0.0625274	0.0135676	0.0267812	0.0770148	0.110397	0.0591073	0.0332462	0.0642593	0.0106475	0.0339909	0.0571745	0.0791233	0.0230292	0.055007	0.0874055	0.0397784	0.0267965	0.0340191	0.0474451	0.0607082	0.0610176	0.0133385	0.026409	0.0770992	0.109608	0.0573241	0.0334703	0.062792	0.0106384	0.0333831	0.0545316
b.longum_djo10a	BACTERIA	Gut	0.111727	0.0577424	0.0342897	0.0658797	0.00891282	0.033762	0.0577074	0.0802591	0.0214234	0.053614	0.0872171	0.0407841	0.0258842	0.0342241	0.0463688	0.0603066	0.0620924	0.0140296	0.0272443	0.0765316	0.111044	0.0588591	0.0333162	0.0651349	0.00969714	0.033823	0.0588193	0.0785838	0.0220821	0.0549266	0.0881306	0.0404511	0.027666	0.0342622	0.0463142	0.0592799	0.0603837	0.0138993	0.0269996	0.0763278	0.11052	0.0564252	0.03352	0.0633628	0.00969694	0.0329403	0.0557032
b.longum_infantis_atcc15697	BACTERIA	Host-associated	0.109001	0.0617941	0.0337152	0.0653211	0.0101255	0.0332596	0.0557335	0.0796588	0.0217537	0.0540973	0.0896533	0.0399155	0.0269107	0.0339935	0.0470819	0.0603351	0.0602777	0.0145187	0.0273962	0.0754579	0.107789	0.0637025	0.033019	0.0654103	0.01111	0.032927	0.0570133	0.0786489	0.0223423	0.0544499	0.0896786	0.0397622	0.0280428	0.0332018	0.0473318	0.0589924	0.0595575	0.014749	0.0270807	0.0751906	0.106411	0.0599957	0.0335387	0.0630404	0.0109665	0.0323911	0.0539853
b.mallei	BACTERIA	Host-associated (animal)	0.147317	0.0819609	0.0254581	0.0586098	0.0109797	0.0329777	0.0488479	0.0781528	0.0248202	0.0408645	0.0979664	0.030774	0.0203356	0.0345241	0.0555749	0.0491379	0.050143	0.0127194	0.0256514	0.0731849	0.142495	0.0872004	0.0253028	0.0560363	0.0119621	0.0324104	0.0506739	0.0760166	0.0265996	0.0415656	0.0961374	0.0324181	0.0232097	0.0343624	0.0557453	0.0488679	0.0484873	0.0126474	0.0239385	0.0739236	0.142717	0.0831503	0.0258553	0.0565516	0.0114794	0.0324912	0.0488212
b.mallei_nctc10229	BACTERIA	Host-associated (animal)	0.14719	0.0838095	0.0248331	0.0558224	0.0103404	0.0314621	0.0478327	0.0824067	0.0238195	0.0422465	0.0982809	0.0281064	0.0216742	0.0358544	0.0541523	0.0516518	0.0493646	0.0132276	0.023892	0.0740326	0.146792	0.0918654	0.0240793	0.0533412	0.0122164	0.0302037	0.0478904	0.0811182	0.0243927	0.0419047	0.0937535	0.0295902	0.0242538	0.0357082	0.0549661	0.0528298	0.0481919	0.0129266	0.0224672	0.071509	0.144444	0.0835302	0.0245873	0.053517	0.011116	0.0303838	0.0465136
b.mallei_nctc10247	BACTERIA	Host-associated (animal)	0.14609	0.0834284	0.0250576	0.0556935	0.0102747	0.0315473	0.0483078	0.082446	0.0237904	0.0424778	0.0982666	0.0286786	0.0218521	0.0359913	0.0536968	0.0514618	0.0495394	0.0131516	0.0240344	0.0742144	0.145959	0.0938946	0.0240529	0.0531657	0.0123034	0.0300612	0.0481021	0.0814999	0.0244085	0.0416517	0.0927504	0.0299144	0.0244429	0.0357331	0.0547395	0.0526689	0.0482609	0.0126889	0.0222806	0.0714216	0.143434	0.0839832	0.0247314	0.0533707	0.0110818	0.0303808	0.0468347
b.mallei_savp1	BACTERIA	Host-associated (animal)	0.146486	0.0845508	0.0247695	0.0556924	0.0103529	0.0315412	0.0484211	0.0824045	0.0238764	0.0424616	0.0976952	0.0285723	0.021769	0.0358864	0.0539726	0.0513999	0.0493565	0.0130535	0.023736	0.0740021	0.145811	0.0931573	0.0240665	0.0531534	0.0121853	0.0302014	0.0481771	0.0812468	0.0244093	0.0418749	0.0931489	0.0299949	0.0243216	0.0357967	0.0549029	0.0529299	0.0481972	0.0126734	0.0222521	0.071499	0.143654	0.0846803	0.0245499	0.0533265	0.0112148	0.030387	0.0468395
b.melitensis	BACTERIA	Host-associated (animal)	0.11479	0.067046	0.0310367	0.0548691	0.00894965	0.0318678	0.0582501	0.0835486	0.0211265	0.0589621	0.0975392	0.0412998	0.0270027	0.0399285	0.048856	0.0558971	0.0513154	0.0124233	0.0239472	0.0713391	0.113629	0.0683048	0.030615	0.0539119	0.010093	0.0319769	0.0582366	0.0816895	0.0216972	0.0589019	0.0970269	0.0423717	0.0279841	0.0402061	0.0491577	0.056599	0.0507331	0.0127682	0.023879	0.0702182	0.113526	0.0659323	0.0306739	0.0526126	0.00977024	0.0310143	0.0553933
b.melitensis_abortus	BACTERIA	Host-associated (animal)	0.115469	0.0664616	0.0309278	0.0551409	0.00851042	0.0319502	0.059275	0.0829513	0.0209946	0.0592363	0.098207	0.0418561	0.0266924	0.0396941	0.0485798	0.0552887	0.0512252	0.0120395	0.0238014	0.0716988	0.113976	0.0681018	0.0305113	0.0535926	0.0100089	0.0321642	0.059103	0.0806869	0.0216895	0.0593765	0.0979829	0.0429944	0.0282737	0.0403618	0.048731	0.0558073	0.0504608	0.0122672	0.0237351	0.0701755	0.113647	0.0657386	0.0305588	0.0524626	0.00970908	0.0312524	0.0562375
b.melitensis_atcc23457	BACTERIA	Host-associated (animal)	0.115638	0.0663464	0.0308402	0.0550363	0.00864573	0.0319175	0.0590151	0.0824387	0.0209776	0.0592323	0.0983658	0.041861	0.0269524	0.0399237	0.0486227	0.0551738	0.0510387	0.0120338	0.0238569	0.0720829	0.113897	0.0679912	0.0306222	0.0533133	0.0102276	0.032105	0.0583961	0.0803339	0.0216773	0.0592093	0.0979779	0.0430718	0.0286024	0.040824	0.0487501	0.0561536	0.0504212	0.0123059	0.0237838	0.0703367	0.113713	0.065494	0.0306323	0.0523781	0.00976435	0.0312652	0.0558243
b.microti	BACTERIA	Host-associated (animal)	0.115604	0.0661217	0.031143	0.0547855	0.00862678	0.0319226	0.058441	0.0834429	0.0208331	0.0591998	0.0982192	0.0414737	0.0267297	0.0400893	0.0485714	0.0556026	0.051412	0.0122542	0.0239735	0.0715498	0.113312	0.0684937	0.0307631	0.0519226	0.010875	0.0321707	0.0575054	0.0799721	0.0218503	0.0594521	0.0980228	0.0429945	0.0290404	0.0420651	0.0492137	0.0569373	0.050194	0.0125638	0.0238427	0.0688085	0.113489	0.0653789	0.0308102	0.0520619	0.0099091	0.0312012	0.0555148
b.multivorans	BACTERIA	Host-associated (animal)	0.138013	0.0761336	0.0253237	0.0577347	0.00947696	0.0333836	0.0472273	0.0815041	0.0234337	0.0451096	0.100757	0.0285775	0.0224417	0.0358193	0.0529992	0.0522255	0.0542429	0.013931	0.0243357	0.0773295	0.136641	0.0778978	0.0244422	0.0579565	0.0105008	0.0333852	0.0488189	0.0790628	0.0241079	0.0451399	0.0996186	0.0297853	0.023704	0.0356184	0.0530159	0.0517121	0.0532284	0.0140261	0.0242727	0.0770658	0.136509	0.0750185	0.0247555	0.0559053	0.0099767	0.032492	0.045986
b.multivorans_t	BACTERIA	Host-associated (animal)	0.138155	0.0751549	0.0252611	0.0579238	0.00933581	0.0334045	0.0473854	0.0817408	0.0233522	0.0451773	0.10144	0.0285649	0.0223567	0.0359113	0.0528827	0.0516564	0.0541349	0.0140052	0.0243861	0.0777711	0.136792	0.076615	0.0244045	0.0581618	0.0103649	0.0335023	0.0490403	0.0794528	0.024032	0.0452212	0.100423	0.0297244	0.0235709	0.0356831	0.0527805	0.051083	0.0531485	0.0141349	0.0242738	0.0775916	0.136513	0.0739076	0.024618	0.0559715	0.00986965	0.0325081	0.0460872
b.ovis	BACTERIA	Host-associated (animal)	0.115509	0.0663681	0.0312028	0.0551882	0.00871766	0.0319164	0.0586623	0.0831339	0.0211078	0.0591845	0.0979782	0.0420566	0.0269699	0.0395283	0.0484722	0.0553936	0.0513719	0.0120107	0.0238102	0.071418	0.114738	0.0674173	0.03064	0.0540708	0.00991995	0.0319	0.0583747	0.080944	0.0217678	0.0594373	0.0977974	0.043187	0.028533	0.0398335	0.0487107	0.0557854	0.050907	0.012237	0.0237676	0.0700315	0.114405	0.0651323	0.0307952	0.0529319	0.00961055	0.0310104	0.0556839
b.parapertussis	BACTERIA	Host-associated (animal)	0.137375	0.0755049	0.0240777	0.0533508	0.00947972	0.0402584	0.0496136	0.0867939	0.0220885	0.0434588	0.108297	0.0258833	0.024774	0.032671	0.0546233	0.0491175	0.047931	0.0141653	0.0246261	0.0759099	0.136597	0.0757208	0.0236082	0.0531823	0.0102984	0.0403907	0.0502792	0.0847212	0.0226751	0.0439826	0.10798	0.0265881	0.025789	0.0326842	0.0549244	0.0488143	0.0475056	0.0141503	0.0244743	0.0756343	0.136019	0.073702	0.0236156	0.0516683	0.00981713	0.0391227	0.0482016
b.pennsylvanicus	BACTERIA	Host-associated (insect)	0.0543407	0.0464255	0.0628754	0.045801	0.0154983	0.0365774	0.0470599	0.0597282	0.0282707	0.10715	0.100662	0.0672667	0.0253068	0.0424655	0.0341785	0.0680597	0.0518824	0.0108196	0.0378214	0.0578101	0.0536743	0.0449116	0.0628406	0.04531	0.016293	0.0362848	0.0466736	0.058658	0.0286544	0.108997	0.102344	0.0670328	0.0257233	0.043239	0.0337306	0.0675158	0.0513065	0.0110287	0.0379037	0.0578793	0.0529306	0.043539	0.0625931	0.0444006	0.0165674	0.0355945	0.0445795
b.pertussis	BACTERIA	Host-associated (animal)	0.136211	0.076575	0.0246273	0.0532061	0.00897344	0.0413024	0.0494319	0.0849086	0.023974	0.0438414	0.107286	0.0272109	0.0237691	0.0328013	0.0535029	0.0487947	0.0485006	0.0141923	0.0246727	0.0762186	0.135454	0.0770881	0.02412	0.052982	0.00978864	0.0416708	0.0498407	0.0825118	0.0248857	0.0442713	0.10685	0.0278117	0.0245579	0.0329725	0.0540172	0.0483763	0.048212	0.0142462	0.0245818	0.0757616	0.135137	0.0748275	0.0241055	0.051661	0.00934985	0.0403044	0.0480375
b.petrii	BACTERIA	Aquatic	0.129589	0.0743932	0.0251486	0.0540966	0.0101232	0.0413929	0.0502007	0.0841571	0.0227207	0.0444273	0.106511	0.0287722	0.0248029	0.0326739	0.0546027	0.0530594	0.0497236	0.0147531	0.0247449	0.0741073	0.128645	0.0755971	0.0249802	0.0538889	0.0105126	0.0414371	0.0512624	0.0824133	0.0233994	0.0444147	0.105653	0.0297519	0.0255855	0.0324713	0.0544997	0.0528373	0.0495906	0.0150019	0.024572	0.0734865	0.127444	0.0734617	0.0248876	0.0525211	0.0103104	0.040293	0.0491152
b.phymatum	BACTERIA	Terrestrial	0.125129	0.0707631	0.0287019	0.055188	0.010109	0.0360743	0.0510923	0.0803447	0.0239989	0.0474939	0.100307	0.0315983	0.0242428	0.036846	0.0497677	0.0581087	0.0549289	0.0136823	0.0241917	0.0774322	0.124099	0.0724475	0.0275854	0.0551967	0.0112156	0.0357825	0.0521088	0.0784418	0.0248265	0.0473591	0.0990704	0.0325161	0.0254019	0.0366227	0.0499917	0.0581216	0.0543565	0.0138438	0.0237836	0.0772289	0.123676	0.0701684	0.027815	0.0535474	0.0107527	0.034919	0.0496051
b.phytofirmans	BACTERIA	Terrestrial	0.126323	0.0679867	0.0288395	0.0533843	0.00941447	0.0366854	0.0511234	0.0811753	0.0231216	0.0475075	0.102175	0.0315957	0.0238289	0.0374244	0.0504358	0.0583074	0.0550328	0.0135912	0.0244829	0.0775647	0.125351	0.0688615	0.0279881	0.053424	0.0103379	0.036575	0.0519253	0.0794475	0.0239448	0.0476099	0.101386	0.0324913	0.0249643	0.0372622	0.0505411	0.0581114	0.0544555	0.0137426	0.0241143	0.0774661	0.124824	0.0667977	0.0280519	0.0513892	0.00994574	0.035429	0.0491458
b.pseudofirmus	BACTERIA	Terrestrial	0.0727095	0.0429022	0.0407652	0.0514352	0.0068448	0.0381502	0.0798471	0.0680893	0.0224003	0.0743652	0.0989451	0.0629628	0.0287021	0.0439615	0.0359222	0.0605497	0.0549827	0.00996441	0.0344292	0.0720714	0.0697146	0.042763	0.0409721	0.0504809	0.00784525	0.0389649	0.080157	0.0654742	0.0224436	0.0757763	0.099697	0.0659248	0.0308047	0.0449247	0.0344929	0.0600696	0.0535527	0.0101994	0.0345954	0.0711471	0.0697556	0.0407383	0.0405245	0.0488627	0.00744921	0.0365437	0.0746591
b.pseudomallei	BACTERIA	Terrestrial	0.145091	0.0776914	0.0255003	0.056938	0.00965537	0.0320709	0.0479133	0.0832497	0.0233345	0.0430856	0.100837	0.0272312	0.0213861	0.0357562	0.0533019	0.0530659	0.0508695	0.0136992	0.0243935	0.07493	0.143211	0.0790929	0.0247078	0.0567136	0.0105964	0.0318265	0.0492304	0.0814698	0.0239498	0.0437632	0.100083	0.0287566	0.0230364	0.0358058	0.052957	0.0518497	0.049847	0.0137832	0.0240725	0.0752474	0.141944	0.075917	0.0252936	0.0549923	0.0100717	0.0313173	0.0469466
b.pseudomallei_1106a	BACTERIA	Terrestrial	0.147223	0.0841221	0.0251376	0.0558325	0.0104879	0.0312646	0.0465815	0.0832818	0.0237008	0.0423499	0.0974835	0.0264004	0.0217064	0.0354101	0.0548221	0.0539487	0.0503031	0.0133519	0.0234407	0.0731511	0.146962	0.0970556	0.0240659	0.052979	0.0130376	0.0296718	0.0456012	0.0815825	0.0247556	0.0420793	0.0902166	0.0274439	0.0245367	0.0350821	0.0568521	0.0556985	0.0486792	0.0127418	0.0215269	0.0694318	0.143652	0.0857025	0.0248735	0.053334	0.0116968	0.0300741	0.0449254
b.pseudomallei_1710b	BACTERIA	Terrestrial	0.148544	0.105753	0.0223924	0.0571669	0.010472	0.0329538	0.0487402	0.0817933	0.0276059	0.0393013	0.0941758	0.0233005	0.0191405	0.0323084	0.0547789	0.0504453	0.0452787	0.0115618	0.0203659	0.0739214	0.147042	0.0972293	0.0228976	0.0557911	0.0115802	0.0316963	0.0484269	0.0812299	0.0261699	0.0414232	0.0943668	0.0260716	0.021869	0.033825	0.0547282	0.0517735	0.0468871	0.0124086	0.0212896	0.073294	0.144833	0.0972764	0.0229051	0.0552745	0.0108105	0.0319348	0.0475863
b.pseudomallei_668	BACTERIA	Terrestrial	0.147271	0.0839065	0.0249615	0.0559794	0.0105283	0.0312565	0.0469999	0.0829987	0.0236183	0.0426188	0.0975677	0.0265122	0.0218498	0.0355552	0.0550566	0.05339	0.0498065	0.0133121	0.0234641	0.0733467	0.146607	0.0958325	0.0243618	0.0530433	0.0130696	0.0297598	0.0458407	0.0816747	0.0245859	0.0425182	0.0903237	0.027421	0.0247214	0.0352942	0.0567897	0.0556493	0.0485299	0.0127415	0.0216186	0.069617	0.143513	0.0851028	0.024907	0.0534567	0.0117467	0.0301335	0.045405
b.pseudomallei_mshr346	BACTERIA	Terrestrial	0.144541	0.0805416	0.0257594	0.0550715	0.00987858	0.0323446	0.0483345	0.0828026	0.023111	0.0440037	0.0981249	0.0294605	0.0221926	0.0360288	0.0537263	0.052605	0.0506484	0.013047	0.0235152	0.0742634	0.14362	0.090088	0.0247794	0.0531324	0.0119971	0.0309796	0.0477303	0.0812952	0.0239459	0.0436398	0.0927724	0.0302045	0.0244392	0.0358261	0.0555372	0.0539973	0.0493464	0.012745	0.0222	0.0717239	0.140916	0.0813615	0.0255102	0.0527244	0.0110473	0.031066	0.0466456
b.pumilus	BACTERIA	Terrestrial	0.0736842	0.0400224	0.0366636	0.0518072	0.00726431	0.0432438	0.0731562	0.0678628	0.0250218	0.0733384	0.0978219	0.0704562	0.0292731	0.0451559	0.0360234	0.0606434	0.0559622	0.0094708	0.0338169	0.0693114	0.0715887	0.0402747	0.0366575	0.0516999	0.00811748	0.0435083	0.0744852	0.0653903	0.0255035	0.0739335	0.0979962	0.0726385	0.0307421	0.045784	0.0347242	0.0602044	0.0546211	0.00949633	0.0337531	0.0688812	0.0711938	0.038571	0.0364869	0.0489227	0.00816574	0.0410294	0.0680389
b.quintana	BACTERIA	Host-associated (animal)	0.0851998	0.054225	0.0418219	0.0497966	0.0108655	0.0401185	0.0593642	0.068837	0.0238978	0.0757559	0.100817	0.0587771	0.0249352	0.0455341	0.0398183	0.064356	0.0522846	0.010568	0.0273494	0.0656776	0.0841044	0.0530071	0.0418048	0.048711	0.0122423	0.0399452	0.0591218	0.0668553	0.0239461	0.0767877	0.101152	0.060445	0.0258401	0.0465526	0.0394696	0.0637673	0.0517489	0.0105883	0.0276809	0.0662295	0.0834909	0.0516686	0.041245	0.048027	0.0120742	0.0384806	0.0564615
b.recurrentis	BACTERIA	Host-associated (animal)	0.0444704	0.0339629	0.0738735	0.0563992	0.00754731	0.0263128	0.0658031	0.0512074	0.0139909	0.108096	0.101589	0.0978822	0.0206462	0.0584372	0.023283	0.0699063	0.042505	0.00494083	0.0431491	0.055997	0.0433076	0.0328442	0.0737895	0.0556872	0.00824619	0.0254133	0.0651158	0.0498964	0.0137409	0.109711	0.103654	0.0994395	0.0214059	0.0604836	0.0222154	0.0690947	0.0418269	0.00489465	0.0433582	0.0558753	0.0419477	0.0326052	0.0733809	0.0560203	0.00832656	0.0243183	0.0622114
b.subtilis	BACTERIA	Terrestrial	0.0768774	0.0408881	0.0394872	0.0518882	0.00784403	0.0383841	0.0726314	0.0692075	0.0226831	0.0736896	0.0966063	0.0705947	0.0278359	0.0450079	0.0366535	0.0627742	0.0542041	0.010335	0.0348928	0.0675152	0.0742131	0.0406972	0.0400308	0.0518249	0.00869763	0.0385676	0.0744534	0.0668602	0.0229091	0.0744065	0.0964475	0.0733981	0.0295608	0.0452998	0.0350295	0.0616543	0.0532978	0.0102124	0.0350861	0.0673533	0.0740131	0.0387368	0.0398861	0.0496056	0.00861259	0.0366497	0.0684084
b.suis	BACTERIA	Host-associated (animal)	0.115425	0.0661211	0.0311138	0.0547907	0.00866544	0.0318831	0.0584781	0.0831913	0.0208788	0.059199	0.0982241	0.0416042	0.0267312	0.040187	0.0486357	0.055591	0.0513382	0.0121533	0.0240169	0.0717718	0.113453	0.0681377	0.0307519	0.0529915	0.0103564	0.0321588	0.0582666	0.0804163	0.0216441	0.059384	0.0978635	0.0430547	0.0285649	0.0411392	0.0490381	0.056329	0.0503117	0.0123135	0.0238519	0.0699733	0.11304	0.0655441	0.0309118	0.0518453	0.0100754	0.0311989	0.0552553
b.suis_atcc23445	BACTERIA	Host-associated (animal)	0.115646	0.0666187	0.0308777	0.0550283	0.00872525	0.0319363	0.0587139	0.0824726	0.0210993	0.0591057	0.0984554	0.0418858	0.0267787	0.0401582	0.0486876	0.0554797	0.050769	0.0121662	0.023788	0.0716075	0.113837	0.0682367	0.0307473	0.0531364	0.0104064	0.0320749	0.0579863	0.0800113	0.0218885	0.0592318	0.0981049	0.043058	0.0285511	0.0412377	0.0488898	0.0565349	0.0502249	0.0125039	0.0237279	0.0696106	0.113475	0.0656234	0.0307988	0.0521382	0.00997517	0.031179	0.055259
b.thailandensis	BACTERIA	Terrestrial	0.143357	0.080185	0.0253474	0.0568737	0.010046	0.0319713	0.0478068	0.0825075	0.0232578	0.0436944	0.0992006	0.0278419	0.0215889	0.0356247	0.0539795	0.0540506	0.0506042	0.0135779	0.0237285	0.0747556	0.140341	0.0820885	0.0249308	0.056141	0.0109818	0.031705	0.0490626	0.0809432	0.0238452	0.0444702	0.0979549	0.029373	0.0233188	0.0357438	0.0536266	0.053777	0.0500742	0.0136272	0.0234341	0.0745607	0.140419	0.078749	0.0251438	0.0549741	0.0104361	0.0312696	0.0469154
b.thetaiotaomicron	BACTERIA	Host-associated (animal)	0.0684144	0.045569	0.0525468	0.0553645	0.012238	0.0350193	0.0651584	0.0677007	0.0181926	0.0688985	0.0901853	0.0668286	0.0271816	0.045671	0.0378098	0.0630549	0.0570517	0.0136498	0.0465687	0.0628964	0.0678304	0.0462282	0.0498424	0.0538312	0.0138204	0.0343991	0.0665521	0.06516	0.0189171	0.0715784	0.0920658	0.0685326	0.0284923	0.0464611	0.0370629	0.0621869	0.0556274	0.0128948	0.0451107	0.0634063	0.066513	0.0444569	0.0508663	0.0530927	0.0137358	0.0334901	0.062491
b.thuringiensis	BACTERIA	Versatile	0.0668628	0.0371486	0.046482	0.0462483	0.0083305	0.0370223	0.0752116	0.0669817	0.0212055	0.0812546	0.0948691	0.0742769	0.0285668	0.0471128	0.0340703	0.0580427	0.0563557	0.0100864	0.0374207	0.07245	0.0640107	0.0375788	0.0463692	0.0459879	0.00950836	0.0370276	0.0770397	0.0646068	0.0217205	0.0822731	0.0953277	0.076313	0.030003	0.0479996	0.03207	0.0574493	0.0542784	0.0103951	0.0383244	0.071717	0.0639263	0.0357955	0.0460356	0.0440015	0.00941963	0.0351826	0.070609
b.thuringiensis_alhakam	BACTERIA	Versatile	0.0672166	0.0374561	0.0466537	0.0466318	0.00823571	0.0368139	0.0757248	0.0673666	0.0212393	0.0806181	0.0943098	0.0745171	0.0288342	0.0462032	0.0343881	0.0577574	0.0565025	0.00988846	0.0370343	0.0726083	0.0650639	0.0379478	0.046806	0.047123	0.00911932	0.0369905	0.0786647	0.0652193	0.0220049	0.0808806	0.0937262	0.0764815	0.0299937	0.0460032	0.0326992	0.0570431	0.0547374	0.00987624	0.0375883	0.0720312	0.0650372	0.0362968	0.0465923	0.0452778	0.0090038	0.035523	0.0726657
b.tribocorum	BACTERIA	Host-associated (animal)	0.0847871	0.0528729	0.0426253	0.0522538	0.0105369	0.0402889	0.0629417	0.0697936	0.0241242	0.0714471	0.0977335	0.0629634	0.023824	0.0440159	0.0379526	0.0652158	0.0532634	0.0113769	0.0294876	0.0624952	0.08302	0.0540811	0.0418891	0.0511313	0.0121936	0.0401187	0.0633067	0.0664161	0.0242557	0.0724386	0.0997389	0.065061	0.0259386	0.044372	0.0377407	0.0633524	0.0512285	0.0117428	0.0303301	0.061644	0.0821749	0.0518715	0.0420659	0.0507963	0.0120147	0.0386319	0.0600688
b.turicatae	BACTERIA	Host-associated (animal)	0.0451706	0.0359085	0.0692165	0.0550044	0.00721586	0.0239134	0.0672051	0.0535054	0.0141494	0.107868	0.103633	0.0948102	0.0204171	0.0595744	0.0247954	0.0715416	0.0421657	0.00519403	0.0428699	0.055841	0.0448107	0.0353922	0.0682332	0.0547533	0.00800196	0.023039	0.0663375	0.0537652	0.0140442	0.109124	0.104675	0.0941106	0.0210742	0.0611431	0.0243446	0.0712721	0.0410691	0.00519513	0.0427734	0.0568417	0.0434899	0.0340679	0.0686373	0.0538295	0.0079614	0.0222255	0.0629962
b.vietnamiensis	BACTERIA	Terrestrial	0.135586	0.0754275	0.0263114	0.0577588	0.00983703	0.0349565	0.0492688	0.0802162	0.0237274	0.044656	0.100194	0.0300453	0.0226543	0.0355008	0.0518895	0.0545537	0.0533355	0.0140217	0.0239757	0.0760834	0.133706	0.0777073	0.0255289	0.0575146	0.0112031	0.0346179	0.050463	0.0783275	0.024539	0.0448874	0.0988308	0.0309774	0.0239441	0.0351932	0.051778	0.0546544	0.0525957	0.0141083	0.0236032	0.0758207	0.133233	0.0746996	0.0259404	0.05599	0.0105813	0.0338731	0.048038
b.vulgatus	BACTERIA	Gut	0.0685343	0.0470236	0.0522974	0.0545909	0.0129813	0.0341147	0.0662269	0.0684085	0.0198157	0.0688642	0.0902425	0.0680858	0.0282786	0.0457165	0.0372208	0.059997	0.0556629	0.013387	0.0454452	0.0631064	0.0671964	0.0478714	0.0496946	0.0525433	0.0148147	0.0335799	0.0669805	0.0656857	0.0204913	0.0714057	0.0923879	0.0699157	0.0296183	0.0474397	0.0366996	0.0594665	0.0542024	0.0124784	0.0441348	0.0633933	0.066433	0.0459046	0.050649	0.0523141	0.0146257	0.0327153	0.0632959
b.weihenstephanensis	BACTERIA	Terrestrial	0.0662186	0.0376032	0.0469474	0.0472835	0.00827079	0.0376253	0.0757	0.0672945	0.0206159	0.080407	0.0945765	0.0746694	0.0282219	0.0464884	0.0338443	0.0586403	0.0561253	0.0103117	0.0374723	0.0716836	0.063431	0.037939	0.0466243	0.0465544	0.00963312	0.0375679	0.0770534	0.065062	0.0209296	0.0818346	0.0951376	0.0765513	0.0299897	0.0476429	0.0319791	0.0579497	0.0545545	0.0104218	0.0378988	0.0712453	0.0631623	0.0359489	0.0461387	0.0446305	0.00973928	0.0354459	0.0705822
b.xenovorans	BACTERIA	Terrestrial	0.125801	0.0708829	0.0288664	0.0529285	0.00974159	0.0364678	0.0509444	0.0825909	0.023396	0.0471145	0.101641	0.0299385	0.0233562	0.0369507	0.05093	0.0585328	0.054844	0.0137044	0.0244599	0.0769087	0.12455	0.0733975	0.0278265	0.0526471	0.011053	0.0364006	0.0516972	0.0802758	0.0242628	0.0470766	0.100681	0.0308408	0.0244371	0.0369749	0.0512297	0.0587509	0.0539356	0.0137834	0.0238568	0.0763231	0.123802	0.0704183	0.0282072	0.051049	0.0105115	0.0353925	0.049195
blattabacterium_blattella_germanica	BACTERIA	Host-associated (insect)	0.0378794	0.0349427	0.0631886	0.0431228	0.0109184	0.0305873	0.0623552	0.0572259	0.0232356	0.113589	0.0911567	0.108707	0.0223179	0.0597261	0.0309395	0.0714183	0.0411485	0.00854222	0.0411584	0.0478404	0.0372304	0.0334297	0.0632361	0.042902	0.0116208	0.0297644	0.0626888	0.0563322	0.0232396	0.115548	0.0912649	0.109747	0.0231121	0.0609039	0.0306491	0.0708044	0.0408344	0.00855575	0.0411001	0.0470361	0.0363567	0.0325468	0.063108	0.0421006	0.0116356	0.0292887	0.0601014
blattabacterium_periplaneta_americana	BACTERIA	Host-associated (insect)	0.0382789	0.0382237	0.0597227	0.0424312	0.01007	0.0293022	0.0635791	0.0580276	0.0229834	0.11082	0.0932775	0.108839	0.0225471	0.0588902	0.0328828	0.0718588	0.041012	0.00878614	0.0411324	0.0473358	0.0378515	0.0365902	0.0595802	0.0425851	0.0107128	0.0283282	0.0631777	0.0572282	0.0230486	0.113104	0.0931474	0.109919	0.0232289	0.0599971	0.0326566	0.0710639	0.0407483	0.00873206	0.0414631	0.0468367	0.0369835	0.0358028	0.0594788	0.0417926	0.0106787	0.0279965	0.0610462
bradyrhizobium_btai1	BACTERIA	Host-associated (animal)	0.129336	0.0723512	0.0257565	0.0557434	0.00857763	0.0330531	0.0520385	0.0823992	0.0208342	0.0526926	0.101366	0.0335058	0.0235856	0.0363577	0.053212	0.0558112	0.0536627	0.0134673	0.0219824	0.0742674	0.128608	0.0738358	0.0248039	0.0553256	0.00982023	0.0324889	0.0521343	0.081149	0.0214402	0.0523966	0.100355	0.0346732	0.025247	0.0359632	0.0535868	0.055762	0.0532761	0.0137539	0.0218018	0.0735782	0.127813	0.0708546	0.025142	0.0538783	0.00912194	0.0319074	0.049731
bradyrhizobium_ors278	BACTERIA	Host-associated (animal)	0.128579	0.0709985	0.0262309	0.0562083	0.00861603	0.0328745	0.051877	0.0833437	0.0202846	0.0524274	0.0999697	0.0342367	0.0242119	0.0361384	0.0532292	0.056487	0.0546112	0.0132732	0.0219744	0.0744282	0.128297	0.0727106	0.0248478	0.0557648	0.0097934	0.0324788	0.0524812	0.0817395	0.0209618	0.0522668	0.0992479	0.0349853	0.0259563	0.0358393	0.0539302	0.0559201	0.0536791	0.0135938	0.0218289	0.0736779	0.127487	0.0697704	0.0253824	0.0543938	0.00910688	0.0317878	0.0499454
buchnera	BACTERIA	Host-associated (animal)	0.0447048	0.0379641	0.0717158	0.0432547	0.012143	0.0320147	0.0551533	0.0542928	0.0211679	0.115427	0.0989976	0.098748	0.0217416	0.0504045	0.0300653	0.0727622	0.0456875	0.00907802	0.0360996	0.0485772	0.0441209	0.0353478	0.0728759	0.0430276	0.0129226	0.0320011	0.0549482	0.0532503	0.0209682	0.117787	0.0997139	0.100277	0.0221425	0.0504667	0.0296936	0.0725742	0.045055	0.00891239	0.0359957	0.0479194	0.0429389	0.0341583	0.0730945	0.0420172	0.0128915	0.031053	0.0526621
burkholderia_383	BACTERIA	Terrestrial	0.133922	0.0725222	0.0264487	0.0577636	0.00953328	0.0339514	0.0464085	0.0837504	0.0238872	0.0449502	0.100857	0.0272614	0.022807	0.036582	0.0530136	0.0544664	0.0553946	0.0142027	0.0244705	0.0778067	0.1332	0.0744245	0.0253048	0.0582071	0.0105578	0.0337377	0.0476041	0.0816856	0.0247306	0.0452371	0.0996746	0.0279623	0.0238251	0.0364374	0.0532639	0.0538368	0.0543533	0.0142714	0.0240615	0.0776243	0.132943	0.0718042	0.0257448	0.0560958	0.010025	0.0329263	0.045214
c.abortus	BACTERIA	Host-associated (animal)	0.0693041	0.0447839	0.0389596	0.0465495	0.0160221	0.0400657	0.0640464	0.0616243	0.0256833	0.0715733	0.110584	0.0613725	0.0205454	0.0466304	0.0439506	0.0795739	0.0535398	0.00961325	0.0333211	0.0622568	0.068455	0.044184	0.0377005	0.0459038	0.0173762	0.0399174	0.0643954	0.0600683	0.0257412	0.0728225	0.112253	0.0615787	0.0217611	0.0471779	0.0436591	0.0786427	0.0523936	0.00955696	0.0330931	0.0633194	0.0678855	0.0433225	0.0378057	0.0452083	0.0175919	0.0393315	0.0619971
c.acetobutylicum	BACTERIA	Terrestrial	0.056654	0.0334842	0.0655945	0.0554246	0.012	0.023367	0.0677619	0.0632997	0.0134095	0.0962316	0.086563	0.093868	0.025864	0.0448503	0.0272429	0.0680558	0.0496982	0.00740099	0.0430542	0.0661756	0.0542355	0.0343483	0.0648534	0.0552065	0.0132629	0.0228717	0.0703086	0.061325	0.0137551	0.0977387	0.0870087	0.0973122	0.0269841	0.044954	0.0261272	0.0659774	0.0478465	0.00712507	0.042964	0.0657953	0.0535843	0.0324737	0.0655477	0.0534685	0.0130933	0.0223935	0.0645118
c.acidiphila	BACTERIA	Terrestrial	0.140958	0.0698057	0.0216296	0.0587996	0.00751037	0.0309209	0.0512277	0.0927501	0.0217676	0.0360061	0.0981897	0.0210071	0.0183098	0.0289505	0.059096	0.0585372	0.0645926	0.0152841	0.0218023	0.0828547	0.139798	0.072037	0.0203534	0.0589602	0.00828887	0.0299798	0.0536975	0.0907511	0.0223348	0.0368326	0.0982039	0.0215888	0.0199262	0.0289886	0.0583746	0.0566768	0.0629896	0.0153744	0.0209761	0.0838678	0.138983	0.0692071	0.021158	0.05708	0.00789039	0.0298449	0.050145
c.aggregans	BACTERIA	Specialized	0.112226	0.0766465	0.0275293	0.0499954	0.00835804	0.0402466	0.0541033	0.0759856	0.0216747	0.0594602	0.112514	0.018922	0.0201133	0.0333839	0.0601774	0.0477791	0.0613042	0.0160574	0.0271926	0.0763305	0.111045	0.0783602	0.026264	0.0489123	0.00936637	0.0398061	0.0546405	0.0750028	0.0225481	0.0609502	0.113043	0.0193454	0.0219619	0.0333596	0.0591426	0.0470814	0.0593646	0.0157854	0.0268304	0.0771905	0.110264	0.0760943	0.0265925	0.0483491	0.00888615	0.0391237	0.0524356
c.albicans	EUKARYA	Host-associated (animal)	0.0495048	0.0373635	0.0667462	0.057268	0.0116525	0.0441071	0.0624951	0.0496135	0.0213801	0.071614	0.093578	0.0722601	0.0186882	0.045395	0.0446848	0.0921551	0.0614317	0.00994588	0.034894	0.0551997	0.0482807	0.037027	0.0651197	0.0526552	0.0142809	0.0422993	0.0573511	0.048558	0.0223128	0.0730791	0.0964591	0.0712753	0.0207843	0.0485585	0.0443268	0.0949215	0.0606111	0.010596	0.0343196	0.0571838	0.0464488	0.0343918	0.0654515	0.0518735	0.0152374	0.039653	0.053514
c.aurantiacus	BACTERIA	Aquatic	0.112745	0.075855	0.0273178	0.0511986	0.00817971	0.0422587	0.0540093	0.0763307	0.0212414	0.0594231	0.113026	0.0178234	0.020066	0.0339937	0.0590938	0.0492667	0.0600957	0.0159492	0.0271202	0.0750053	0.112039	0.0773382	0.0257617	0.0505137	0.0090447	0.0419506	0.055015	0.0752102	0.0221821	0.0607624	0.113689	0.0185608	0.0216788	0.0340824	0.0580686	0.0480497	0.0576033	0.0157311	0.0267724	0.0759468	0.111031	0.0749705	0.0264066	0.0496524	0.00861976	0.0412471	0.0524611
c.aurimucosum	BACTERIA	Host-associated	0.117614	0.0608188	0.0290565	0.0586972	0.00730343	0.0330698	0.0675089	0.0825101	0.0215728	0.0491935	0.0951998	0.0350753	0.0222272	0.0338343	0.0501975	0.0601233	0.0603821	0.0138182	0.0227981	0.0789987	0.116908	0.0615256	0.0291812	0.0587028	0.00801975	0.0328446	0.0683186	0.0810167	0.0218423	0.0492913	0.0949027	0.0350931	0.0231543	0.0336394	0.0495165	0.0602444	0.0600613	0.0141296	0.0227569	0.0788512	0.117231	0.0591969	0.0287436	0.057123	0.00768483	0.0319822	0.0648482
c.beijerinckii	BACTERIA	Versatile	0.0574137	0.0326818	0.0652513	0.0568593	0.0117967	0.0242962	0.0741281	0.0642839	0.0134795	0.099208	0.0893618	0.0876815	0.0258628	0.0433179	0.0273695	0.0664081	0.0496886	0.0073551	0.0408262	0.0627299	0.055323	0.0332406	0.0654401	0.0569231	0.0128366	0.0241542	0.0761097	0.0623276	0.0137892	0.100238	0.0894066	0.0903057	0.0268448	0.0430795	0.0265917	0.0650317	0.0481806	0.00724389	0.0406839	0.0622491	0.0551386	0.0316398	0.0657845	0.0553869	0.0126912	0.0235087	0.0708003
c.botulinum	BACTERIA	Versatile	0.0542536	0.0315881	0.0656362	0.0533797	0.0123856	0.0218895	0.0747345	0.0627972	0.0135985	0.103972	0.0898689	0.0990308	0.0266101	0.0437476	0.027974	0.0613316	0.0468108	0.00683489	0.0416124	0.0619442	0.0521055	0.0321246	0.0657022	0.0529353	0.0137718	0.0221103	0.0756658	0.0607566	0.0139223	0.105076	0.0900663	0.101418	0.0282531	0.0437497	0.0267132	0.0598269	0.0457055	0.00680874	0.0419009	0.0613873	0.0511539	0.0302611	0.0668281	0.0512648	0.0135528	0.0209328	0.0697936
c.botulinum_a_atcc19397	BACTERIA	Terrestrial	0.0541064	0.0316205	0.0658522	0.0533291	0.0124386	0.0219331	0.0747892	0.0627162	0.0136804	0.103886	0.0899963	0.0991559	0.0265384	0.0436974	0.0279385	0.0613688	0.0467768	0.00684211	0.0416246	0.0617028	0.0520372	0.0319694	0.0660574	0.0530038	0.0137523	0.0219064	0.0758823	0.0608368	0.0139171	0.104945	0.0903062	0.101834	0.0279495	0.0436165	0.0267254	0.0598541	0.0457957	0.00677512	0.0416394	0.061196	0.0511412	0.0301574	0.067064	0.0512022	0.0135181	0.0208573	0.0699428
c.botulinum_a_hall	BACTERIA	Versatile	0.0541204	0.0315529	0.0656171	0.0532197	0.0124569	0.0216797	0.0745529	0.0629777	0.0136922	0.104309	0.0900613	0.0987816	0.0265771	0.0438192	0.0280974	0.0614198	0.046673	0.00677411	0.0416416	0.0619699	0.0523029	0.0317868	0.0657513	0.0529423	0.0137102	0.0216702	0.0753264	0.0612245	0.0139577	0.105436	0.0903239	0.101244	0.027999	0.0437059	0.0269024	0.0601122	0.0457269	0.00668201	0.0415913	0.0616042	0.0512932	0.0300658	0.0667502	0.0511345	0.0134817	0.0206606	0.0696381
c.botulinum_a2	BACTERIA	Versatile	0.0535032	0.0318299	0.0662923	0.0536074	0.0122566	0.022318	0.0752112	0.0622208	0.0135301	0.103637	0.0898313	0.0993815	0.026337	0.0434676	0.0277575	0.0612189	0.047378	0.00703443	0.0419002	0.0612848	0.0515104	0.032407	0.0660505	0.0534969	0.0136221	0.0226017	0.0768146	0.0602713	0.0138422	0.104325	0.0898479	0.101912	0.0278982	0.0433392	0.0264063	0.0595522	0.0464081	0.00700433	0.0420403	0.0606492	0.0506259	0.0304331	0.0672292	0.0516617	0.0133577	0.0213305	0.070607
c.botulinum_a3_lochmaree	BACTERIA	Versatile	0.0531434	0.0315528	0.0670293	0.0536482	0.0124542	0.0225044	0.0744145	0.0615146	0.0135491	0.104264	0.0898958	0.0994447	0.0262914	0.0438486	0.027684	0.0615956	0.0471421	0.00692296	0.0421044	0.0609933	0.0506897	0.0318626	0.0675188	0.0532532	0.013922	0.0225789	0.0755852	0.0595165	0.0137892	0.105557	0.090144	0.101806	0.0278527	0.0438603	0.0263519	0.060023	0.0459808	0.00700196	0.0424071	0.0602993	0.0498168	0.0299697	0.0686435	0.0515118	0.0136158	0.0214631	0.0697801
c.botulinum_b_eklund	BACTERIA	Versatile	0.0523374	0.0304534	0.0701893	0.0576429	0.0125777	0.0227567	0.0753742	0.0624328	0.0126214	0.101474	0.0901105	0.0930657	0.0255277	0.0432505	0.0261535	0.0641032	0.0495313	0.0068933	0.0417748	0.0617301	0.0502876	0.0310028	0.0697846	0.0574001	0.0138494	0.0228489	0.0773326	0.0602422	0.0128659	0.102814	0.0902026	0.0963956	0.0269533	0.0432179	0.0248463	0.0626749	0.0478784	0.00679185	0.0417319	0.0608793	0.0492157	0.0288541	0.071444	0.0558971	0.0137997	0.0217541	0.0715708
c.botulinum_b1	BACTERIA	Versatile	0.0536882	0.0317449	0.0663263	0.0536068	0.0124228	0.0221721	0.0748147	0.0621033	0.0136149	0.10378	0.090026	0.0990643	0.0264909	0.0437933	0.027796	0.061453	0.0469246	0.00687756	0.0418641	0.0614331	0.0513761	0.032203	0.06644	0.0534925	0.0138653	0.0223092	0.0763032	0.0598579	0.013817	0.104705	0.0903237	0.102075	0.0280311	0.0437254	0.026393	0.0599506	0.0456909	0.00684614	0.0419882	0.0606064	0.0504803	0.0303757	0.0674836	0.0518336	0.0136532	0.0211615	0.0704063
c.botulinum_ba4	BACTERIA	Terrestrial	0.0530376	0.0317689	0.0672497	0.0536202	0.0123566	0.0227341	0.0748783	0.0614263	0.0134309	0.103946	0.089733	0.100546	0.0260708	0.0434263	0.0274179	0.0613724	0.0471515	0.0070063	0.0421614	0.0606636	0.0504334	0.0325569	0.0672051	0.0531758	0.0140577	0.0229445	0.0764889	0.0593353	0.0136021	0.104779	0.0901188	0.103769	0.0276898	0.0431638	0.0259615	0.0596814	0.0459032	0.00705875	0.0424646	0.0596105	0.0495404	0.0304139	0.068556	0.0515525	0.0137638	0.0217223	0.0703553
c.botulinum_e3	BACTERIA	Versatile	0.0530886	0.0300069	0.0700653	0.0571896	0.0124876	0.022167	0.0747738	0.0628249	0.0125913	0.102625	0.0906281	0.0922472	0.0254619	0.0434252	0.026251	0.0647761	0.0494116	0.00648619	0.0408534	0.0626393	0.0510928	0.0303278	0.069461	0.0570269	0.0137763	0.0220734	0.0764777	0.0609317	0.0129087	0.103988	0.0906727	0.0953972	0.0269352	0.0435802	0.0251785	0.0631612	0.0477412	0.00630104	0.0409953	0.0619726	0.0499205	0.0283985	0.0711977	0.0554914	0.013617	0.0211759	0.0710366
c.botulinum_f	BACTERIA	Versatile	0.0540998	0.0316078	0.0658575	0.0533821	0.0122346	0.0220235	0.0749612	0.0629088	0.013524	0.103543	0.0900284	0.0989555	0.0265135	0.0434864	0.0279451	0.0615134	0.0471732	0.00684288	0.0412804	0.0621121	0.0519239	0.0319098	0.066169	0.0531231	0.0135	0.0220003	0.0764289	0.0610394	0.013768	0.104513	0.0904067	0.101545	0.0279157	0.0435499	0.0265934	0.0599207	0.0461516	0.00671021	0.0413295	0.0615009	0.0510298	0.0301231	0.0671056	0.0512895	0.0132713	0.0208498	0.0704935
c.burnetii	BACTERIA	Host-associated (animal)	0.0805569	0.054125	0.0418981	0.0452654	0.011346	0.0417891	0.06025	0.0635408	0.0241978	0.073614	0.109899	0.0628987	0.0232901	0.0451794	0.0440098	0.0594072	0.0510788	0.0119881	0.0331129	0.0625528	0.0781967	0.055519	0.0422217	0.044173	0.0128216	0.0408004	0.0590005	0.0619085	0.0245365	0.0731676	0.10909	0.0654018	0.0254066	0.0458089	0.0446272	0.0606208	0.0504242	0.0118221	0.0328591	0.0615935	0.0771243	0.0527373	0.0420379	0.0428222	0.0126606	0.0392117	0.055183
c.burnetii_cbug_q212	BACTERIA	Host-associated	0.0806689	0.054319	0.0418097	0.0452027	0.0114466	0.0418155	0.0601041	0.0639416	0.02435	0.0733941	0.109921	0.0625987	0.0235887	0.045025	0.0439468	0.0592675	0.0510961	0.0119374	0.0328886	0.0626779	0.078182	0.0554545	0.0421992	0.0439471	0.0128644	0.0408558	0.0591226	0.0622272	0.0246609	0.0730769	0.108935	0.0648938	0.0256423	0.0458913	0.0444139	0.0605378	0.0507255	0.0119393	0.032858	0.0615725	0.0771905	0.0527365	0.042177	0.0422535	0.0126197	0.0393068	0.0549394
c.burnetii_cbuk_q154	BACTERIA	Host-associated	0.0795696	0.0544852	0.0422581	0.0456378	0.0114529	0.0422396	0.0604889	0.0631165	0.024299	0.0731539	0.109944	0.0630832	0.0233012	0.0452498	0.0444349	0.059589	0.0510021	0.0118298	0.0330596	0.0618045	0.0772095	0.0555478	0.0422467	0.0443176	0.0129267	0.0409434	0.0589237	0.0618281	0.0245325	0.0726358	0.109435	0.0653591	0.0257748	0.0466963	0.0450078	0.0607708	0.0505852	0.0118009	0.0328905	0.0605674	0.0757796	0.0529292	0.0422881	0.0431438	0.0127046	0.0395848	0.0549975
c.burnetii_dugway	BACTERIA	Host-associated (animal)	0.0791142	0.0528572	0.0433307	0.045375	0.0113408	0.0417979	0.0610808	0.0622621	0.0240928	0.0732897	0.110186	0.0637099	0.0227783	0.0460181	0.0442554	0.0608243	0.0513444	0.0121672	0.0333694	0.0608059	0.0771747	0.0547749	0.0431578	0.0440298	0.012735	0.0404139	0.0594468	0.0615691	0.0241843	0.073312	0.108611	0.0669718	0.0253148	0.0467597	0.0446558	0.0613903	0.0508799	0.0120368	0.0331453	0.0594363	0.0761014	0.0516376	0.0434424	0.0429141	0.0123705	0.039457	0.0559829
c.burnetii_rsa331	BACTERIA	Host-associated (animal)	0.080463	0.0543306	0.0421399	0.0454804	0.0114971	0.0425448	0.0610436	0.0632557	0.0240497	0.0728351	0.110296	0.0630008	0.0229492	0.0447793	0.0438383	0.059484	0.0509244	0.0119527	0.0327461	0.0623896	0.078087	0.0547193	0.0427484	0.0443523	0.0127458	0.0423997	0.0602483	0.0611094	0.0241519	0.0725268	0.109464	0.0651901	0.0249488	0.0458265	0.0444551	0.0613804	0.0502677	0.0119328	0.0326365	0.0608093	0.0768724	0.0523827	0.0427349	0.0427939	0.0124343	0.0410801	0.056035
c.caviae	BACTERIA	Host-associated (animal)	0.0711177	0.0448073	0.0408366	0.0471961	0.0160883	0.0392175	0.0646612	0.0619447	0.0237078	0.0713143	0.110218	0.0628027	0.0205067	0.0463894	0.0432624	0.0802222	0.053091	0.00951789	0.0324532	0.0606448	0.0698395	0.0440668	0.0393685	0.0465092	0.0178928	0.0389917	0.0647511	0.0597148	0.0236726	0.0727462	0.112189	0.0638786	0.0218981	0.0474833	0.0428452	0.0799564	0.0515658	0.00934611	0.0318741	0.0614096	0.0689177	0.043331	0.0395138	0.0459937	0.018125	0.0382568	0.0626072
c.cellulolyticum	BACTERIA	Terrestrial	0.0640523	0.0383849	0.0565311	0.0556471	0.0123392	0.0300361	0.0667256	0.0683877	0.0146461	0.0857413	0.0877373	0.0786044	0.0260372	0.0422352	0.0326761	0.0672953	0.0555634	0.00903978	0.0409805	0.0673397	0.062892	0.039153	0.0556637	0.0547016	0.013593	0.0299877	0.0679667	0.066284	0.0148086	0.0882445	0.0884738	0.081474	0.0275992	0.042682	0.0313655	0.065437	0.0531171	0.00850472	0.040208	0.0678438	0.0621444	0.0371408	0.0562145	0.0534609	0.0133618	0.0289487	0.0635244
c.chlorochromatii	BACTERIA	Aquatic	0.0936099	0.0466533	0.0445894	0.0515518	0.00968707	0.0382028	0.0627031	0.0710623	0.0219386	0.0642773	0.100406	0.0494905	0.0236173	0.0409499	0.0384014	0.0672084	0.0646003	0.0101041	0.0308048	0.0701422	0.0904724	0.0510223	0.040846	0.0472558	0.0121604	0.0402253	0.0674446	0.0644953	0.0244299	0.0662287	0.103765	0.054871	0.0271953	0.0428581	0.041101	0.0623414	0.0539005	0.0105686	0.031263	0.0675552	0.0893898	0.0490452	0.0421792	0.0480675	0.0116143	0.0390508	0.0645083
c.concisus	BACTERIA	Host-associated (animal)	0.0772198	0.0339516	0.0573163	0.0573999	0.0110046	0.0257911	0.0689109	0.0623276	0.0149348	0.0797842	0.0976807	0.0897828	0.0228907	0.0551748	0.0286624	0.0691411	0.0434404	0.00661231	0.0356106	0.0623634	0.0760401	0.0340263	0.056077	0.0557236	0.0126779	0.0264947	0.0698547	0.0592968	0.0147822	0.0803761	0.0999332	0.0930929	0.0244986	0.0574637	0.0274563	0.0675024	0.0410104	0.00666214	0.0357207	0.0613101	0.0741886	0.0325924	0.0566616	0.0545831	0.0124687	0.0256736	0.0651735
c.crescentus	BACTERIA	Aquatic	0.137782	0.0733976	0.0236857	0.0579172	0.0074834	0.0321053	0.0540047	0.0896925	0.0180167	0.0437559	0.100014	0.0352106	0.0226636	0.0354653	0.0548259	0.051021	0.0522879	0.0141456	0.0210543	0.0754708	0.137859	0.0752599	0.0220493	0.0577686	0.00843498	0.0311479	0.0547411	0.0881533	0.0187474	0.0436884	0.100274	0.0355188	0.0240719	0.0352881	0.0557197	0.0503858	0.0507146	0.0144393	0.0203413	0.0753959	0.136977	0.0728362	0.0229461	0.0568777	0.0079687	0.0313052	0.053087
c.crescentus_na1000	BACTERIA	Aquatic	0.138001	0.072531	0.0239205	0.057675	0.00748293	0.0318029	0.0540214	0.0889946	0.0177514	0.0438985	0.100025	0.0355012	0.0229109	0.0356883	0.0548748	0.05134	0.0527385	0.0142833	0.0212732	0.0752857	0.138137	0.0750947	0.0221452	0.0573214	0.00849018	0.0309358	0.0545861	0.0876143	0.0185649	0.0436659	0.100224	0.0356272	0.0244042	0.0353568	0.0559348	0.0507285	0.0509951	0.0146135	0.0203443	0.0752166	0.137059	0.0721729	0.0231684	0.0563961	0.00802666	0.0309925	0.05285
c.curtum	BACTERIA	Host-associated	0.112741	0.0566437	0.0312142	0.0611014	0.0150212	0.0353784	0.0601869	0.0763161	0.0210697	0.0581006	0.0897742	0.037469	0.0252742	0.0370224	0.0410653	0.0668947	0.0591958	0.0104211	0.0275754	0.0775305	0.111425	0.0573019	0.0302879	0.0613671	0.0163268	0.0351186	0.0612518	0.0749803	0.0215969	0.0595977	0.0905341	0.0382962	0.0264343	0.0369087	0.0404476	0.0651742	0.0572791	0.010212	0.0275486	0.0779114	0.111017	0.0554005	0.0302367	0.0600871	0.0159618	0.0342417	0.0581911
c.curvus	BACTERIA	Host-associated (animal)	0.0828918	0.0386314	0.0519983	0.0557834	0.0113287	0.0287951	0.0650792	0.0661866	0.0154812	0.0794635	0.0979225	0.0820793	0.0251867	0.0551211	0.0298143	0.0655984	0.0433543	0.00723632	0.0347721	0.0632758	0.0822522	0.039186	0.0511749	0.054575	0.012739	0.0290155	0.0656195	0.063267	0.0154377	0.0793409	0.0993276	0.0851659	0.0264877	0.0563899	0.0290344	0.0649746	0.0419823	0.00721057	0.0345765	0.0622431	0.0806638	0.0380401	0.0511268	0.0526746	0.0128008	0.0277932	0.061274
c.difficile	BACTERIA	Host-associated	0.0536676	0.0322565	0.0630469	0.0570071	0.0124384	0.0239307	0.0739314	0.0633785	0.0135533	0.0989838	0.0908669	0.0910629	0.0271509	0.0434283	0.0274185	0.065361	0.049301	0.00622389	0.0407885	0.066204	0.0519556	0.0324712	0.0627027	0.0561678	0.0139633	0.0237652	0.0753614	0.0613894	0.0137189	0.100233	0.0914935	0.0938192	0.028467	0.0436898	0.0262094	0.0636812	0.047747	0.00641609	0.0405933	0.0661556	0.0510614	0.0306825	0.0634157	0.0550836	0.0135942	0.0227718	0.0705985
c.difficile_cd196	BACTERIA	Host-associated	0.0532676	0.0318896	0.0636914	0.0566096	0.0125414	0.0232913	0.0731953	0.0633412	0.0135204	0.100603	0.0910306	0.0909473	0.027117	0.0434269	0.0273042	0.0657418	0.0487772	0.0061753	0.040985	0.0665444	0.0520799	0.0317384	0.0631843	0.0563568	0.0137163	0.0231014	0.0745775	0.062185	0.0137442	0.101447	0.0913045	0.0929523	0.0281634	0.0432536	0.0263154	0.0644314	0.0475812	0.00623493	0.0407142	0.0669185	0.0509326	0.0303572	0.0637007	0.0548463	0.0135293	0.0222414	0.0699405
c.difficile_r20291	BACTERIA	Host-associated	0.0533768	0.03223	0.0634123	0.0566784	0.0125373	0.0234705	0.0734998	0.0632879	0.0136079	0.100101	0.0910972	0.0909384	0.0271681	0.0433369	0.0272739	0.0656945	0.0487691	0.00621089	0.0409947	0.0663145	0.0522953	0.0321113	0.0628902	0.0563586	0.0137273	0.0232721	0.0748217	0.0622095	0.0138366	0.100875	0.0913684	0.092776	0.0282267	0.0431327	0.0263754	0.0643398	0.0476552	0.00626615	0.0407103	0.0667515	0.0510637	0.030521	0.0634933	0.0548272	0.0135472	0.0223356	0.0700331
c.diphtheriae	BACTERIA	Host-associated (animal)	0.110693	0.0595401	0.0309337	0.0585269	0.00848059	0.0348145	0.0588376	0.0789771	0.0240121	0.0561775	0.0938886	0.0367735	0.0231831	0.0336447	0.0486895	0.0623541	0.0611361	0.0140963	0.0228518	0.0823891	0.10898	0.0603604	0.0310402	0.0580406	0.00959826	0.034891	0.0588832	0.0775334	0.0243592	0.0562669	0.0940329	0.0370527	0.0242507	0.0337161	0.0484259	0.0627654	0.0603517	0.0143062	0.0224978	0.082647	0.109021	0.0585158	0.0303915	0.0567407	0.00939205	0.0338933	0.0563828
c.dubliniensis	EUKARYA	Host-associated	0.0495395	0.0377486	0.068466	0.0587041	0.010652	0.0449135	0.0645007	0.0504383	0.0211296	0.0725927	0.0918223	0.0736107	0.0178556	0.0440611	0.0444895	0.0896071	0.0610833	0.0096616	0.0356897	0.0534341	0.0503642	0.0377955	0.0664899	0.0583971	0.0111958	0.0443086	0.0642815	0.0516412	0.0212698	0.0732007	0.0918897	0.0752986	0.0182536	0.0445092	0.0441876	0.0863693	0.0600576	0.00999549	0.0365622	0.0539326	0.0478791	0.0351639	0.0706524	0.057347	0.0114018	0.043715	0.0602063
c.efficiens	BACTERIA	Terrestrial	0.109463	0.0669985	0.0273024	0.0609623	0.00721877	0.032041	0.0609469	0.085957	0.0229303	0.0523002	0.0962739	0.0265068	0.0233522	0.0323849	0.0539663	0.0564485	0.0664698	0.01457	0.0213525	0.0825549	0.107578	0.0680414	0.0272745	0.0609768	0.00819297	0.0317458	0.0610272	0.0849228	0.0236504	0.0521318	0.0953	0.0271152	0.0243953	0.0321347	0.0543137	0.0568468	0.06638	0.0148446	0.0210691	0.0820593	0.107916	0.065638	0.02707	0.0592304	0.00786365	0.0311232	0.0583812
c.felis	BACTERIA	Host-associated (animal)	0.0681976	0.0450288	0.0417623	0.0462506	0.0160853	0.0393468	0.0638189	0.0622544	0.0234047	0.0719135	0.110454	0.0627375	0.0200259	0.0470566	0.0431554	0.0826679	0.0529296	0.00952424	0.0326228	0.060763	0.0670032	0.0448676	0.0405014	0.0453508	0.0177997	0.0388507	0.0638432	0.0601247	0.0234074	0.0733894	0.112389	0.0634472	0.0212876	0.0483138	0.0427688	0.0821489	0.0512573	0.0093436	0.0323347	0.0615709	0.0665841	0.0440565	0.0407754	0.0447812	0.018005	0.0382568	0.0616065
c.fetus	BACTERIA	Host-associated (animal)	0.069317	0.0316229	0.0632008	0.0585602	0.0110647	0.0248046	0.0611133	0.0616971	0.0145659	0.0918633	0.097726	0.0883058	0.0235224	0.0549032	0.0278289	0.0728313	0.0448409	0.00656676	0.0367329	0.0589319	0.0675637	0.0310819	0.0628248	0.0578012	0.0125458	0.0247776	0.0623965	0.0594536	0.0147299	0.092532	0.098299	0.0913177	0.0247072	0.0556301	0.0275741	0.0716666	0.0429392	0.00667438	0.0369132	0.0585714	0.0665722	0.0299924	0.0629637	0.056385	0.0120242	0.0239867	0.0589305
c.glabrata	EUKARYA	Host-associated (animal)	0.0553427	0.0446808	0.0602885	0.0615836	0.0117205	0.0394399	0.0676591	0.0517965	0.0212091	0.0653353	0.0936395	0.0733156	0.0222351	0.0420183	0.042316	0.0863014	0.0579077	0.00994667	0.0349216	0.058342	0.0571697	0.0465029	0.0569441	0.0606325	0.0126375	0.0397227	0.0679081	0.0535519	0.021552	0.0637216	0.0933603	0.0746578	0.0230291	0.0416951	0.0422085	0.0823318	0.0567552	0.0103656	0.0352501	0.0600035	0.0554801	0.044073	0.0587751	0.0601041	0.0127414	0.038336	0.0651809
c.glutamicum	BACTERIA	Terrestrial	0.107937	0.0555432	0.032932	0.059968	0.00630733	0.0338053	0.0640656	0.0805053	0.0209571	0.0579224	0.0967766	0.0347187	0.0230059	0.0362087	0.0482562	0.0633721	0.0617011	0.0140152	0.0222177	0.0797845	0.106847	0.0548098	0.0329608	0.0598001	0.00705682	0.0336438	0.0644147	0.0790039	0.0214607	0.0587542	0.0967739	0.0353159	0.0235684	0.036602	0.0479431	0.0632463	0.0618189	0.0142224	0.0221337	0.079624	0.106566	0.053264	0.0324744	0.0584556	0.00686854	0.0329404	0.0618027
c.glutamicum_b	BACTERIA	Terrestrial	0.107736	0.0557931	0.0327814	0.0595814	0.00643396	0.0337471	0.0638442	0.0804281	0.0209494	0.0578847	0.0968037	0.0348657	0.0231122	0.036265	0.0484249	0.0635718	0.0617243	0.0140755	0.0221538	0.0798238	0.106297	0.0552374	0.0327771	0.0590661	0.00740952	0.0335526	0.0639489	0.0788792	0.0214859	0.0585901	0.0968328	0.0354579	0.0238772	0.0368014	0.0481654	0.0636348	0.0617873	0.0144803	0.0219763	0.0797431	0.105988	0.053534	0.032266	0.0578263	0.0071589	0.0328031	0.0613558
c.glutamicum_r	BACTERIA	Terrestrial	0.108732	0.0556669	0.0321006	0.0589031	0.00646939	0.0329372	0.0634218	0.0818687	0.0206833	0.0583741	0.097125	0.0342228	0.0232077	0.0361163	0.0484492	0.0635548	0.0616935	0.014268	0.021575	0.0806268	0.10693	0.055761	0.0320817	0.0589266	0.00747454	0.0329183	0.0638228	0.0801461	0.0213196	0.058727	0.0966985	0.0351357	0.0238686	0.0363868	0.0482101	0.063965	0.0615645	0.0145879	0.0212988	0.0801764	0.106901	0.0539705	0.0316475	0.0574221	0.00716196	0.0320487	0.0611077
c.hominis	EUKARYA	Gut	0.0362467	0.0409412	0.0783446	0.0514795	0.0171564	0.036748	0.0703087	0.048526	0.018514	0.085872	0.0947227	0.0769018	0.0199381	0.0478712	0.0359355	0.100406	0.0480879	0.00876085	0.0356658	0.0473921	0.03605	0.0413707	0.0772089	0.0514082	0.0177008	0.0361622	0.0708914	0.0473652	0.018397	0.0869368	0.0946058	0.0797946	0.0213141	0.0488483	0.0345797	0.0976686	0.0468581	0.00872643	0.0362662	0.047847	0.0341288	0.0392049	0.080263	0.050879	0.0176855	0.0356478	0.0687118
c.hominis_baa-381	BACTERIA	Host-associated (animal)	0.0673857	0.0311663	0.0694252	0.0563489	0.0119444	0.0240258	0.0657948	0.0598963	0.0134252	0.0958084	0.0922111	0.0979185	0.0221566	0.0626399	0.026622	0.0638404	0.0432062	0.00625361	0.0355631	0.0543676	0.0656686	0.0305457	0.0690684	0.0545936	0.0136308	0.0243178	0.0661028	0.0565455	0.0134424	0.0973115	0.0927698	0.102364	0.0237057	0.0651408	0.0255275	0.0617861	0.0415501	0.00629862	0.0358545	0.0537753	0.0625177	0.0289694	0.069679	0.0527532	0.0138505	0.0235267	0.0612084
c.hutchinsonii	BACTERIA	Versatile	0.0725604	0.0335687	0.0555464	0.0507115	0.0104402	0.0346132	0.0564621	0.0643034	0.018652	0.0786657	0.0909081	0.0699208	0.0223889	0.0490682	0.0363965	0.0686608	0.0673512	0.0108424	0.0442762	0.0646634	0.0689893	0.0344112	0.0528271	0.0502244	0.0111172	0.0345814	0.0600823	0.0600916	0.0205255	0.0815306	0.094816	0.0754292	0.025095	0.0514693	0.0348152	0.065687	0.0607277	0.0106991	0.0435615	0.0633194	0.0684172	0.0332873	0.0541311	0.0492123	0.0111219	0.0337392	0.0562492
c.hydrogenoformans	BACTERIA	Aquatic	0.0764756	0.0470971	0.0410745	0.0425711	0.00897292	0.0282158	0.0794633	0.0751965	0.0150856	0.0748556	0.109959	0.0784517	0.0211262	0.0458235	0.0419226	0.0457931	0.0480588	0.00850452	0.0364155	0.0749193	0.0734481	0.0469339	0.0414616	0.0418009	0.0100377	0.0282268	0.0795138	0.0735293	0.0145942	0.0759834	0.109931	0.0817931	0.0229521	0.0477548	0.0407493	0.0458254	0.0463686	0.00869949	0.0360325	0.0743639	0.0722859	0.0443453	0.0420966	0.0405636	0.00966108	0.0271879	0.0739896
c.japonicus	BACTERIA	Terrestrial	0.0967471	0.0558095	0.0408804	0.0551771	0.00968922	0.0476237	0.0550414	0.0731891	0.0231729	0.0566159	0.106695	0.0401363	0.021713	0.0379809	0.0457729	0.0653877	0.0537549	0.0149334	0.0318562	0.0678238	0.0957885	0.0563934	0.0384212	0.0530566	0.011243	0.0481337	0.0555383	0.070562	0.0240741	0.0578944	0.108924	0.0430166	0.0246458	0.0391801	0.0460566	0.0624129	0.0509903	0.0149179	0.0306904	0.0680603	0.094431	0.0545646	0.0395905	0.0530446	0.0109128	0.0464064	0.0533505
c.jeikeium	BACTERIA	Host-associated (animal)	0.114392	0.0624776	0.0311885	0.060466	0.00723606	0.0357124	0.0658168	0.0852617	0.0210607	0.0476913	0.0920503	0.0380219	0.0224916	0.0317407	0.0503273	0.0590732	0.0591398	0.0141824	0.0216728	0.0799965	0.113583	0.0627623	0.0314384	0.0605232	0.00785673	0.035695	0.0664577	0.0840521	0.021078	0.0478694	0.0922705	0.0380435	0.0233057	0.0319505	0.0498322	0.0589993	0.058588	0.0143631	0.0214573	0.0798737	0.113645	0.0609546	0.0310008	0.0588439	0.00762076	0.0347418	0.0633766
c.jejuni	BACTERIA	Host-associated (animal)	0.0680638	0.0299481	0.0630479	0.0528506	0.0121934	0.0312887	0.0704557	0.0560712	0.0164652	0.0867319	0.10794	0.0950256	0.0223513	0.0599474	0.026757	0.0644062	0.0406277	0.00649436	0.0367988	0.0525337	0.0670839	0.0286115	0.0628817	0.0525954	0.0132985	0.0315718	0.0713568	0.0541173	0.0165402	0.0877739	0.108462	0.0978195	0.0233954	0.0602884	0.0261379	0.0633412	0.0398437	0.00647644	0.0362026	0.0522022	0.0663431	0.0276996	0.0627897	0.0512103	0.0131411	0.0307455	0.0671897
c.jejuni_81116	BACTERIA	Host-associated (animal)	0.0686344	0.0296586	0.0628545	0.0528741	0.0121326	0.0313341	0.0699018	0.0562644	0.016439	0.0867509	0.107502	0.0945515	0.0224014	0.0601372	0.0270374	0.0645143	0.0407886	0.00667058	0.0367922	0.0527603	0.0671795	0.0286009	0.0626159	0.0529645	0.0133002	0.0315866	0.0714065	0.0539231	0.0167676	0.0877256	0.107736	0.0978255	0.0233035	0.060367	0.0263706	0.063365	0.0398395	0.00660453	0.0363064	0.0522113	0.0666367	0.0276447	0.0625535	0.0514699	0.0130429	0.0306959	0.0670515
c.jejuni_81-176	BACTERIA	Host-associated (animal)	0.0676334	0.0300101	0.0636783	0.0527874	0.0120396	0.0316111	0.0705061	0.0558228	0.0163033	0.0867242	0.107064	0.0951437	0.0224726	0.0599105	0.0269519	0.0645545	0.0411395	0.00660457	0.0368966	0.0521458	0.0660935	0.0288533	0.0637142	0.0522977	0.0132126	0.0317932	0.0714808	0.0535879	0.0163093	0.0878798	0.107369	0.0983972	0.0235956	0.0608145	0.0261399	0.0635339	0.0401856	0.00661713	0.0367835	0.0513418	0.0652919	0.0277376	0.0636466	0.0506608	0.013054	0.0306957	0.0668919
c.jejuni_doylei	BACTERIA	Host-associated (animal)	0.0669487	0.03048	0.0633874	0.052528	0.0123225	0.0310282	0.0714801	0.056038	0.0165898	0.086378	0.107192	0.096415	0.0223419	0.0599878	0.0262916	0.0638961	0.0408365	0.00650142	0.0372259	0.0521316	0.0648133	0.0295695	0.0633573	0.0523914	0.0133751	0.0308663	0.0733375	0.0529891	0.0165371	0.0878039	0.107487	0.100985	0.0234791	0.060477	0.0255443	0.0623486	0.0397712	0.00642053	0.0370833	0.0513625	0.0639908	0.0285312	0.0632128	0.0512327	0.0134905	0.0302647	0.0689008
c.jejuni_rm1221	BACTERIA	Host-associated (animal)	0.0669549	0.0297095	0.0640556	0.0529688	0.0120631	0.0315396	0.071766	0.054682	0.0160093	0.0866541	0.107963	0.0970393	0.0220584	0.0599943	0.0262236	0.0644806	0.0406941	0.00641484	0.0372714	0.0514542	0.0647506	0.0286466	0.0639084	0.0524251	0.013131	0.0315964	0.0726341	0.0521321	0.0159851	0.0876499	0.108754	0.101143	0.0234037	0.0606901	0.0254097	0.0638829	0.0398407	0.00636246	0.0370309	0.0506232	0.0637589	0.0274795	0.0635598	0.0508019	0.0131593	0.0306588	0.0676821
c.kluyveri	BACTERIA	Aquatic	0.0556981	0.0359331	0.0621289	0.0535658	0.0132467	0.0262126	0.0702129	0.0635032	0.0145475	0.0996293	0.0882467	0.0901789	0.0268245	0.043198	0.0288621	0.0662244	0.049178	0.00730297	0.0414083	0.0638981	0.0531777	0.0369447	0.0622432	0.0531972	0.0143079	0.0264084	0.0716773	0.0613444	0.0149888	0.100473	0.0886527	0.0935351	0.0280034	0.0427745	0.0279377	0.0644039	0.0477201	0.00735185	0.0414722	0.0633857	0.0523017	0.0346001	0.0630482	0.0514685	0.014187	0.0253413	0.0665737
c.kluyveri_nbrc	BACTERIA	Aquatic	0.0555863	0.0358337	0.0620148	0.0533404	0.0132511	0.0258543	0.0699819	0.0637058	0.0145297	0.100072	0.0885317	0.0898741	0.0273236	0.0435243	0.0287893	0.066137	0.0489188	0.00720599	0.0414262	0.0640992	0.053404	0.0363461	0.0620903	0.0531205	0.0141053	0.0256352	0.0710261	0.0622202	0.0148254	0.101334	0.0889027	0.0927425	0.0285263	0.0433583	0.0278893	0.0643954	0.0475342	0.0071484	0.0414107	0.0639847	0.0527042	0.0342723	0.0626804	0.0512943	0.0139545	0.0247601	0.0662957
c.koseri	BACTERIA	Gut	0.0975795	0.0578789	0.0378669	0.0514951	0.0117502	0.0448444	0.055063	0.0738205	0.0233567	0.0585798	0.107614	0.0412212	0.0281204	0.0396011	0.044474	0.058765	0.0544216	0.0150541	0.0277361	0.0707572	0.0949572	0.0598822	0.0376529	0.0500501	0.0140141	0.0437989	0.0546622	0.0708908	0.0241181	0.059731	0.105585	0.0439817	0.0297113	0.0405508	0.0445746	0.0599434	0.0538747	0.0145248	0.0276136	0.0698827	0.0931729	0.0575395	0.038261	0.0483942	0.0141867	0.0419895	0.0510676
c.kroppenstedtii	BACTERIA	Host-associated	0.107366	0.0629286	0.0308901	0.0679612	0.00790328	0.0316457	0.0561211	0.0836089	0.0246909	0.0519916	0.0856645	0.0348992	0.0224156	0.0307867	0.0512827	0.0709127	0.0635155	0.0139296	0.0219222	0.0795644	0.10614	0.0630931	0.0308261	0.0678346	0.00856791	0.0315932	0.0570417	0.0826235	0.0251131	0.0521027	0.0851977	0.0352326	0.0231964	0.0307744	0.0508488	0.0701625	0.0634256	0.0141564	0.0218988	0.0801709	0.106421	0.0617167	0.030184	0.0659054	0.00852904	0.0306428	0.0542859
c.lari	BACTERIA	Host-associated	0.0677818	0.0283181	0.0638965	0.0536361	0.0124449	0.0328407	0.0712348	0.0531382	0.0166908	0.0880998	0.105354	0.0974914	0.0224963	0.0592305	0.0257402	0.063667	0.0399515	0.00632797	0.0386892	0.0529681	0.066383	0.0273536	0.0641931	0.0535305	0.013698	0.0332615	0.0725134	0.0510356	0.0167653	0.0889167	0.105388	0.0998642	0.0235879	0.0593442	0.0250053	0.0627161	0.038972	0.00628357	0.0384464	0.0527416	0.0659145	0.0264426	0.0639782	0.0527401	0.013435	0.0323299	0.0687733
c.limicola	BACTERIA	Aquatic	0.0866049	0.0592916	0.0363756	0.0548791	0.0112951	0.03116	0.0669863	0.0771587	0.0211177	0.0645969	0.101305	0.0502823	0.0256551	0.0439528	0.0425245	0.0665809	0.051698	0.0103467	0.0305993	0.0675899	0.0865337	0.0601277	0.035523	0.0520238	0.0128705	0.0312129	0.0669065	0.0743173	0.0216358	0.0656403	0.100487	0.0527789	0.0273643	0.0448325	0.0428823	0.0655307	0.0502147	0.0106475	0.0300854	0.0683848	0.0857109	0.0584861	0.0357202	0.0523628	0.0122159	0.0304521	0.0644952
c.lusitaniae	EUKARYA	Host-associated	0.0706828	0.0501981	0.0467156	0.0561933	0.0129321	0.0390288	0.0659947	0.0550427	0.0241054	0.0528708	0.0926999	0.063346	0.0207257	0.0446743	0.047642	0.0951196	0.0546773	0.010905	0.0311509	0.065295	0.0717014	0.051689	0.0449579	0.0545917	0.0140986	0.0388302	0.0648361	0.0564293	0.024402	0.0521786	0.0918597	0.0640496	0.0213199	0.0452819	0.0476423	0.093074	0.0541552	0.0115484	0.0311919	0.0661623	0.0691983	0.0487623	0.045763	0.0541292	0.0142379	0.0376659	0.0625061
c.maquilingensis	ARCHAEA	Specialized	0.071618	0.0566357	0.0463791	0.0449902	0.00651723	0.0187117	0.0586484	0.0756035	0.0145615	0.0807268	0.106756	0.049641	0.0265064	0.0329038	0.045263	0.0668407	0.0507223	0.0132008	0.0439489	0.0898256	0.0693348	0.0590112	0.0464803	0.0468085	0.00783618	0.0181388	0.0615946	0.0745243	0.0146617	0.0814136	0.107023	0.0526358	0.0275676	0.03151	0.042507	0.0660368	0.0475105	0.0119734	0.04215	0.0912823	0.0697567	0.0549702	0.0472666	0.0438115	0.00731948	0.0176613	0.0561707
c.merolae	EUKARYA	Aquatic	0.109848	0.0866193	0.0259274	0.048855	0.0177752	0.0432632	0.0627162	0.06389	0.0249115	0.0373051	0.103278	0.0282536	0.0185112	0.033214	0.054681	0.0793557	0.055553	0.0153027	0.0233352	0.0673915	0.106046	0.0871891	0.0263694	0.04779	0.0184893	0.0422515	0.062674	0.0652182	0.0243814	0.0381412	0.102598	0.0305281	0.0193138	0.0350476	0.0537913	0.0769719	0.0546385	0.0154489	0.0241688	0.0689431	0.104562	0.0829297	0.0269705	0.0469808	0.0183447	0.0418649	0.060044
c.michiganensis	BACTERIA	Host-associated (plants)	0.142192	0.0777805	0.0154029	0.0658263	0.0047057	0.0265496	0.0530634	0.092861	0.0198447	0.0411479	0.099675	0.0170925	0.0171739	0.0277183	0.0573812	0.055384	0.0610005	0.0137937	0.0182831	0.0931239	0.141721	0.0796288	0.0147574	0.0666689	0.00531049	0.0259334	0.0540803	0.091635	0.0203853	0.041269	0.0991656	0.0165606	0.0181322	0.0272354	0.0571945	0.0547277	0.0599702	0.0140745	0.0178845	0.0936649	0.141733	0.0765901	0.0151056	0.0635829	0.00503992	0.0257472	0.050954
c.michiganensis_sepedonicus	BACTERIA	Host-associated (plants)	0.139865	0.0810364	0.0159299	0.0647797	0.00492225	0.0266527	0.0532022	0.0915406	0.021424	0.04111	0.0982939	0.0175138	0.0171758	0.0276269	0.0577527	0.0556051	0.0608766	0.0138231	0.0187903	0.0920788	0.139289	0.0825942	0.0153132	0.0653652	0.0056239	0.0260821	0.053981	0.0904327	0.0217894	0.0411757	0.0979609	0.0171883	0.0183843	0.0272349	0.0574429	0.0551268	0.0601619	0.0141197	0.0183676	0.0923666	0.139486	0.0794846	0.0155883	0.0625516	0.00528521	0.025849	0.0509583
c.muridarum	BACTERIA	Host-associated (animal)	0.0715206	0.0476102	0.0367137	0.0453535	0.0162209	0.041905	0.0651808	0.0630541	0.0226071	0.0675489	0.112259	0.0597945	0.0204061	0.0490404	0.0431649	0.0825378	0.050681	0.00973254	0.0307516	0.0638744	0.0711881	0.0476469	0.0355016	0.0441689	0.0181655	0.0416529	0.0653444	0.0614701	0.0222269	0.0685732	0.114029	0.0597507	0.0217736	0.0504216	0.0431194	0.0824018	0.048678	0.00952044	0.0297854	0.0645818	0.0700447	0.0463467	0.0359227	0.0433208	0.0182682	0.0411368	0.0627704
c.neoformans	EUKARYA	Host-associated	0.0841141	0.0596851	0.0338409	0.0538155	0.0103014	0.0384135	0.0662938	0.0712349	0.0234279	0.0480648	0.0891579	0.0520268	0.0215672	0.0342889	0.0663072	0.0898337	0.0576856	0.0137449	0.0253179	0.0608401	0.0843942	0.0585036	0.0337776	0.0530947	0.0112403	0.0373226	0.0653275	0.0722399	0.0234717	0.0489046	0.0892114	0.053019	0.0222417	0.0352069	0.0649822	0.0872184	0.0576775	0.0142853	0.0263597	0.0615211	0.0833359	0.0573744	0.0339035	0.0527143	0.0113439	0.0368588	0.063053
c.neoformans_b3501a	EUKARYA	Host-associated	0.0838037	0.0598092	0.0339672	0.0538521	0.0102897	0.0385571	0.066102	0.0708035	0.023537	0.0480339	0.0892601	0.0519575	0.0215103	0.0342336	0.066576	0.0902266	0.0578794	0.0137943	0.0253453	0.0604613	0.0843439	0.0585771	0.0338551	0.0531738	0.0109944	0.0373535	0.0654117	0.0719644	0.0234829	0.0489918	0.0893344	0.0536825	0.02188	0.0350649	0.0652317	0.0869513	0.0577161	0.0142453	0.0263295	0.0614156	0.0834032	0.0577174	0.0340061	0.0528725	0.0111501	0.0371858	0.0633664
c.novyi	BACTERIA	Host-associated (animal)	0.0539395	0.0332326	0.0660091	0.0556059	0.012508	0.0224714	0.0743128	0.063026	0.0136789	0.100799	0.0872306	0.0997413	0.0261964	0.0428134	0.027773	0.0602391	0.0474955	0.00601506	0.0405315	0.0663808	0.0528384	0.0333255	0.0659064	0.0554636	0.0132608	0.0225217	0.0751872	0.0623792	0.0136721	0.1018	0.0868438	0.101061	0.0274897	0.0422351	0.0269649	0.0595799	0.0467213	0.00581858	0.0401117	0.0668191	0.051437	0.0314203	0.0669735	0.0538975	0.0132955	0.0215545	0.0702458
c.ochracea	BACTERIA	Host-associated	0.0696905	0.0388769	0.0552306	0.0499885	0.00813278	0.0386701	0.0663221	0.0636717	0.0188079	0.0716523	0.0933735	0.0761057	0.0215024	0.0492972	0.0370166	0.0580372	0.0630471	0.0108566	0.0446329	0.0650876	0.0677331	0.0384377	0.0528979	0.0491703	0.00895935	0.0382157	0.0696325	0.0605532	0.0188613	0.0748238	0.0962667	0.079854	0.0233727	0.0501183	0.0355026	0.0566365	0.0600162	0.010928	0.0435441	0.0644762	0.0670111	0.037659	0.0536876	0.0485217	0.00885662	0.0372464	0.0657617
c.parvum	EUKARYA	Gut	0.0341472	0.0398101	0.0812497	0.0517546	0.0171099	0.0362322	0.0705335	0.0469541	0.0184161	0.0887194	0.09608	0.0776871	0.0190862	0.0488824	0.034532	0.0996434	0.0474573	0.00882219	0.0365567	0.0461696	0.0356876	0.0408097	0.0780849	0.0516457	0.018109	0.0357595	0.0707901	0.0472764	0.0184321	0.0876375	0.0949786	0.0795589	0.0200693	0.0492331	0.0342218	0.097442	0.0469871	0.00876748	0.0367519	0.0477574	0.0335402	0.038644	0.0813086	0.0509422	0.0179165	0.0351812	0.0686343
c.parvum_ncib8327	BACTERIA	Aquatic	0.0899587	0.0578334	0.0343903	0.0539773	0.0107356	0.0324199	0.0689921	0.0757946	0.0209001	0.0628831	0.100212	0.0517063	0.0270574	0.0432387	0.0444067	0.0638547	0.051327	0.0110726	0.0286258	0.0706134	0.0895639	0.0574179	0.0339418	0.0535922	0.0117414	0.0322123	0.0699023	0.0754249	0.0211079	0.0631575	0.0992845	0.0525471	0.028209	0.0432548	0.0442951	0.063509	0.0502502	0.0111919	0.0282194	0.0711768	0.0885082	0.0561769	0.0341724	0.0526816	0.0113185	0.0314832	0.066576
c.perfringens	BACTERIA	Host-associated (animal)	0.0544631	0.0333558	0.0639643	0.0553264	0.0112066	0.0196857	0.0814132	0.0666124	0.0129062	0.0956685	0.0933802	0.0929948	0.0252061	0.0459116	0.0272561	0.0620604	0.0461475	0.00694193	0.0401237	0.0653754	0.0534404	0.0336511	0.0627702	0.0550166	0.0125758	0.0193883	0.0823783	0.0650292	0.013151	0.0972764	0.094198	0.0953772	0.0264077	0.0457741	0.0260528	0.0610881	0.0448934	0.00641502	0.0394525	0.0656639	0.0514629	0.0315357	0.0645312	0.0529635	0.0123217	0.0186006	0.0766805
c.perfringens_atcc13124	BACTERIA	Host-associated (animal)	0.0542062	0.0330999	0.0646198	0.0554315	0.0112464	0.0196387	0.0811586	0.0664155	0.0129409	0.0953259	0.0929421	0.0933145	0.0248744	0.0463165	0.0273427	0.0622149	0.0462865	0.00711586	0.0403047	0.0652013	0.0529854	0.033383	0.0631899	0.0548856	0.0127779	0.0193407	0.0820586	0.0646193	0.0131863	0.0973784	0.0941542	0.0957653	0.0262652	0.0467092	0.0260353	0.0610518	0.0447568	0.00654291	0.0396688	0.0652455	0.0508895	0.0312918	0.0651495	0.0529016	0.0124919	0.0185039	0.0762313
c.perfringens_sm101	BACTERIA	Versatile	0.0537242	0.0340744	0.0645005	0.0544354	0.0115267	0.019769	0.0803258	0.0652484	0.0131493	0.0969257	0.0940443	0.0949051	0.0248687	0.0463605	0.0270554	0.0621478	0.0453831	0.00670333	0.0404811	0.0643674	0.0527898	0.0343158	0.0637076	0.0540509	0.0127398	0.019627	0.0815979	0.0639718	0.0133594	0.0980142	0.094161	0.0968151	0.0259627	0.0460714	0.026119	0.0613931	0.0444681	0.00633961	0.0399053	0.0645905	0.0508715	0.0321752	0.0652551	0.0522233	0.0124058	0.0187436	0.075942
c.phaeobacteroides	BACTERIA	Aquatic	0.0824449	0.0574681	0.0381937	0.0535716	0.0114792	0.0333919	0.0663763	0.0731554	0.0215896	0.06589	0.102247	0.0549382	0.0251173	0.0444841	0.0412031	0.0678719	0.0522256	0.0106264	0.0310607	0.0666651	0.0817633	0.0583198	0.037089	0.0518139	0.0129464	0.0333891	0.0665927	0.0708473	0.0221307	0.0667533	0.101493	0.0570784	0.026877	0.0449111	0.0416761	0.0672014	0.0504404	0.0110632	0.0302699	0.0673445	0.0812213	0.0567481	0.0373466	0.0518449	0.0124522	0.0323855	0.0642206
c.phaeobacteroides_bs1	BACTERIA	Aquatic	0.0792807	0.0570715	0.0372255	0.0551388	0.0111907	0.0320408	0.0701511	0.0733555	0.021523	0.0657321	0.0997757	0.0571907	0.0259911	0.0446846	0.0409902	0.0667123	0.0504455	0.0106582	0.031556	0.0692861	0.0781128	0.0567567	0.0369066	0.0543013	0.0122314	0.0322344	0.0708898	0.0716553	0.0220155	0.0664225	0.0992476	0.058614	0.0274763	0.0445943	0.0401559	0.0665947	0.0497118	0.0109221	0.0311617	0.0699953	0.0779676	0.0554151	0.0367917	0.0538142	0.0118219	0.0311556	0.0679553
c.phytofermentans	BACTERIA	Terrestrial	0.0632554	0.037098	0.0526324	0.0535841	0.0132823	0.0308269	0.0731124	0.0653505	0.0165118	0.084433	0.0924656	0.0742559	0.0284732	0.0431833	0.0310703	0.0641661	0.0574135	0.00851185	0.0436815	0.0666919	0.061805	0.037253	0.0518863	0.0533426	0.0144708	0.0306441	0.0743105	0.0642961	0.0169996	0.0861502	0.0934871	0.0757543	0.0297392	0.0437826	0.030333	0.0625798	0.0548588	0.00841029	0.043331	0.0665657	0.061329	0.0361775	0.0523487	0.052105	0.0142278	0.0299841	0.0702679
c.pinensis	BACTERIA	Terrestrial	0.0810298	0.0448162	0.0511397	0.0536095	0.00837307	0.040916	0.0547735	0.0696116	0.0203978	0.0661142	0.0951947	0.0595656	0.023728	0.0452376	0.0411913	0.0620139	0.0618872	0.0128295	0.0422722	0.0652986	0.0795015	0.044805	0.0477561	0.0525701	0.00955755	0.0406421	0.0577923	0.0664679	0.0218482	0.0687297	0.0967035	0.0634819	0.0261661	0.046773	0.0401483	0.0597573	0.0590327	0.0126609	0.0409463	0.0646596	0.0788659	0.0440414	0.049078	0.0517776	0.00926681	0.0393941	0.0540173
c.pneumoniae	BACTERIA	Host-associated (animal)	0.0698208	0.0456219	0.0380786	0.0451275	0.0159595	0.0403932	0.0661859	0.0623161	0.0238371	0.0692767	0.113363	0.0615041	0.0193376	0.0474173	0.0447739	0.0802975	0.0527371	0.0101094	0.0325985	0.0612444	0.0682872	0.0452892	0.036751	0.0442983	0.0173152	0.0405409	0.0661697	0.0600321	0.0239399	0.0706411	0.11537	0.0622352	0.0204252	0.048309	0.045187	0.0797479	0.0512729	0.00998157	0.0325362	0.0616701	0.0677588	0.0445734	0.0369731	0.0436357	0.0179033	0.039592	0.0636055
c.pneumoniae_ar39	BACTERIA	Host-associated (animal)	0.0695844	0.0456444	0.0382155	0.0450265	0.016025	0.0402011	0.0660169	0.0623038	0.0237889	0.0692576	0.113364	0.0618067	0.0195211	0.0476438	0.0446145	0.0803062	0.0528234	0.0100764	0.0326294	0.0610734	0.067139	0.0456792	0.0369723	0.0438039	0.0175003	0.0401043	0.0656807	0.0595963	0.0237874	0.0705964	0.115585	0.0631858	0.0211954	0.0494994	0.0447725	0.0800781	0.0512028	0.0098819	0.032632	0.061107	0.0660763	0.0450091	0.037446	0.0429644	0.0179804	0.0389988	0.0628907
c.pneumoniae_j138	BACTERIA	Host-associated (animal)	0.0698402	0.0454655	0.0386136	0.0451898	0.0159395	0.0403361	0.0656171	0.0627344	0.0238315	0.0691004	0.113007	0.0612712	0.0192426	0.0474719	0.0446492	0.0806558	0.0533629	0.0100731	0.0326598	0.0609355	0.0681401	0.0452946	0.0373605	0.0442656	0.0173471	0.0405062	0.065407	0.0604873	0.0239779	0.0704225	0.11491	0.0620477	0.0203348	0.0485532	0.045088	0.0801381	0.0518591	0.00997954	0.0327032	0.0611777	0.067689	0.0446256	0.0375666	0.0436754	0.0178974	0.039553	0.0630016
c.pneumoniae_tw183	BACTERIA	Host-associated (animal)	0.0694453	0.0456541	0.0387875	0.0450293	0.0160474	0.0401076	0.065276	0.062557	0.0237397	0.069296	0.113062	0.0613755	0.0194236	0.0478107	0.044516	0.0808643	0.0533898	0.0100418	0.0327358	0.0608404	0.0671272	0.046418	0.0377486	0.0438719	0.0176185	0.0398734	0.0646849	0.0597187	0.0237288	0.0706489	0.115243	0.062293	0.020835	0.049397	0.0447029	0.0807793	0.0517017	0.00985936	0.0328495	0.0609005	0.0661403	0.0459308	0.0382501	0.0431727	0.018052	0.0388574	0.0619224
c.proteolyticus	BACTERIA	Gut	0.07644	0.0464495	0.0369905	0.0505426	0.00783173	0.032686	0.0713196	0.0726287	0.0169453	0.0630743	0.106935	0.0597743	0.0258656	0.0436745	0.0431427	0.0611516	0.0520767	0.0119635	0.0338792	0.0866263	0.0749444	0.04599	0.036455	0.0493218	0.0092071	0.0323609	0.0724472	0.0713449	0.0171322	0.062877	0.107906	0.0615733	0.0271371	0.0441265	0.0426808	0.0607223	0.0509565	0.0119114	0.0331342	0.087771	0.0752525	0.0443269	0.0364341	0.0479036	0.00885759	0.0314449	0.0673859
c.psychrerythraea	BACTERIA	Specialized	0.0812387	0.0375784	0.0506496	0.0554989	0.0101351	0.0450993	0.0590898	0.0636931	0.021522	0.0715824	0.103169	0.0605076	0.0242386	0.0436438	0.0350648	0.0720645	0.0563077	0.0112679	0.0314931	0.0661558	0.0782923	0.0369298	0.0507925	0.0525973	0.0119958	0.0441249	0.058409	0.0602983	0.0221373	0.0734731	0.104794	0.0640106	0.0265564	0.0448247	0.0341213	0.0719456	0.0553001	0.0113222	0.0322279	0.0658472	0.0767875	0.0356716	0.0510411	0.051994	0.0120039	0.0421757	0.0554595
c.rodentium	BACTERIA	Terrestrial	0.098758	0.0587251	0.0380916	0.0514183	0.0112272	0.0436919	0.0567845	0.0746211	0.0220263	0.0578787	0.106926	0.0426885	0.0271272	0.0380557	0.0444429	0.0597964	0.0541393	0.0152686	0.0282553	0.0700778	0.0971794	0.0597007	0.0371545	0.0507663	0.012772	0.0434031	0.0579326	0.0720092	0.0226115	0.0588306	0.106156	0.0447162	0.0284311	0.0385245	0.0438839	0.0594173	0.0532042	0.0151806	0.0278998	0.0702261	0.0953976	0.0568852	0.0380406	0.0495413	0.0124297	0.0415277	0.0546548
c.ruddii	BACTERIA	Host-associated (animal)	0.0147828	0.0185686	0.117761	0.0262003	0.0163251	0.0147627	0.0332712	0.0369769	0.0105362	0.155219	0.101336	0.147988	0.0123791	0.0899385	0.016205	0.0634377	0.0317689	0.00462713	0.0557258	0.0321896	0.0120621	0.0165622	0.123042	0.0239174	0.0166196	0.0139277	0.0302942	0.0316628	0.0107646	0.159877	0.102492	0.156194	0.0132324	0.0964754	0.0134444	0.0588966	0.0282361	0.00386606	0.0575747	0.0308585	0.0123269	0.0160797	0.122434	0.0240931	0.0165187	0.0139988	0.0300351
c.saccharolyticus	BACTERIA	Aquatic	0.057654	0.0408237	0.0502319	0.0516337	0.0112981	0.0286716	0.0758229	0.059599	0.0139141	0.0933032	0.0943261	0.091506	0.0220905	0.050233	0.0324595	0.0588154	0.045624	0.00863749	0.0430291	0.070327	0.0569	0.040931	0.0494906	0.0509827	0.0122108	0.0284206	0.0781152	0.0584569	0.0140426	0.0949193	0.0953364	0.0938017	0.02323	0.0501582	0.0310627	0.0575415	0.043795	0.00818257	0.0417601	0.0706621	0.0559978	0.0390801	0.050432	0.0496564	0.0117699	0.0276012	0.0733482
c.salexigens	BACTERIA	Aquatic	0.115119	0.0747007	0.0244083	0.0611108	0.00954981	0.0374936	0.0620392	0.0812661	0.0255104	0.0456976	0.112581	0.0250485	0.0251276	0.0344319	0.0490294	0.0536797	0.0522093	0.0149522	0.0239427	0.0721028	0.114355	0.0760578	0.0236067	0.0612831	0.0104108	0.0377061	0.0629596	0.079902	0.0266749	0.0453502	0.111511	0.0249798	0.0259378	0.0340025	0.0493668	0.053138	0.0520271	0.0150092	0.023677	0.0720446	0.113834	0.0728153	0.0238371	0.0586462	0.00996631	0.0362368	0.05935
c.taiwanensis	BACTERIA	Host-associated (plants)	0.135621	0.0744869	0.025337	0.0524072	0.00965039	0.0389259	0.0509987	0.0845423	0.0232045	0.0421736	0.104911	0.0286532	0.024788	0.0341932	0.0548824	0.0503965	0.0508405	0.0142496	0.0238099	0.0759286	0.134955	0.0753887	0.0246697	0.0519844	0.0107523	0.0387234	0.0513547	0.0832228	0.0238382	0.0421397	0.103803	0.0296063	0.0259798	0.033835	0.0552976	0.050498	0.0506441	0.0144324	0.0234173	0.0754574	0.133823	0.0730793	0.0249114	0.0508169	0.010276	0.03764	0.049471
c.tepidum	BACTERIA	Aquatic	0.0924809	0.0604909	0.0341805	0.0517049	0.0115051	0.0313344	0.0670451	0.0757914	0.0212817	0.062837	0.0994113	0.052716	0.0277009	0.0436221	0.0451952	0.062945	0.0502604	0.0108988	0.0279565	0.0706341	0.090094	0.0608195	0.0346972	0.0495653	0.013417	0.0315852	0.0649303	0.0737943	0.0219867	0.0631223	0.0979493	0.0544577	0.0302647	0.0454217	0.0451774	0.0649079	0.049391	0.0111569	0.0273647	0.0698969	0.0885573	0.0589559	0.0344392	0.0487783	0.0131571	0.0306445	0.0621524
c.testosteroni	BACTERIA	Aquatic	0.124432	0.0626448	0.0279947	0.0492989	0.00964534	0.0488687	0.0536849	0.081265	0.0225663	0.0445922	0.107881	0.0363417	0.0276131	0.0339304	0.0491655	0.0589566	0.0492523	0.0157307	0.0227483	0.0733877	0.124089	0.0630474	0.027427	0.0489199	0.0107874	0.0487651	0.0541542	0.0792838	0.0234992	0.0445618	0.107604	0.0368819	0.0286001	0.033949	0.0494635	0.0588491	0.0488324	0.0159459	0.0224885	0.0728514	0.123005	0.0611937	0.0275454	0.0478224	0.0102969	0.0471857	0.0520888
c.tetani	BACTERIA	Host-associated (animal)	0.0521831	0.0330832	0.0655795	0.053804	0.0113175	0.0215115	0.0763604	0.0630562	0.0134676	0.104398	0.0901178	0.0996696	0.0260867	0.0441404	0.0274889	0.0616674	0.0467755	0.00641821	0.0413727	0.0615016	0.050691	0.0331547	0.065827	0.0536174	0.0122301	0.0214357	0.0769327	0.0621398	0.0138115	0.105123	0.0901701	0.100925	0.0266522	0.0441584	0.0268053	0.0610023	0.0462434	0.00635985	0.041531	0.0611898	0.0498863	0.0313268	0.0663178	0.0513664	0.0121966	0.0205394	0.0711981
c.thalassium	BACTERIA	Aquatic	0.0811529	0.0450515	0.043077	0.0521798	0.00899216	0.0360119	0.0716115	0.0661762	0.020313	0.068897	0.0992996	0.0657113	0.0232995	0.0495802	0.0381856	0.0681243	0.0527217	0.00984078	0.0346994	0.0650746	0.0807804	0.0444104	0.0422179	0.0509306	0.0102212	0.0360649	0.0722538	0.0646732	0.0209486	0.0700494	0.100084	0.0684351	0.0248717	0.0498955	0.0378576	0.0663572	0.0510532	0.00967775	0.0336566	0.0655605	0.0796971	0.0432919	0.0428887	0.0505564	0.00961142	0.0351187	0.0691019
c.thermocellum	BACTERIA	Gut	0.0638768	0.0436081	0.0539454	0.0570161	0.0116968	0.0256737	0.0761705	0.0668754	0.014265	0.084894	0.0865509	0.0808382	0.0251188	0.0423815	0.0339509	0.0604516	0.0504192	0.00884324	0.0422814	0.0711426	0.0626599	0.0441272	0.0531153	0.0558992	0.0127995	0.0258321	0.0773506	0.0652538	0.0145008	0.0870161	0.0882356	0.0831736	0.0267841	0.0429017	0.0323023	0.0591047	0.0481771	0.00865711	0.041234	0.0708752	0.0619614	0.042337	0.0538422	0.055247	0.0126029	0.0251391	0.0735245
c.trachomatis	BACTERIA	Host-associated (animal)	0.0753162	0.048386	0.0350202	0.0452358	0.0162855	0.0419032	0.0660898	0.0634998	0.0230245	0.0660482	0.112241	0.0575356	0.0205114	0.0483348	0.0437152	0.0811844	0.051184	0.00956579	0.0306758	0.0642426	0.075146	0.0483441	0.0336485	0.0442701	0.0179205	0.042049	0.0666303	0.0620796	0.0228219	0.0668621	0.114518	0.0571817	0.0216367	0.0491344	0.0434242	0.0803228	0.0495218	0.00949147	0.0299567	0.0650404	0.0743949	0.0471345	0.0339035	0.0435591	0.0180364	0.0413065	0.0641507
c.trachomatis_434bu	BACTERIA	Host-associated (animal)	0.0754713	0.048393	0.0349644	0.0452919	0.0162469	0.0417876	0.0660865	0.0635575	0.0229336	0.0660345	0.112302	0.057768	0.0204176	0.0483215	0.043647	0.0811925	0.0510228	0.00963179	0.0306768	0.0642531	0.0752061	0.0484036	0.0335041	0.0444326	0.0178005	0.0419564	0.0665627	0.0620572	0.0226947	0.0668217	0.114477	0.0574075	0.0215384	0.0493081	0.0433119	0.0806904	0.0491853	0.00960509	0.0298422	0.0651944	0.0745209	0.0471531	0.0338213	0.0437036	0.0179383	0.0412156	0.0640756
c.trachomatis_a	BACTERIA	Host-associated (animal)	0.0749119	0.0484499	0.0351538	0.0452344	0.016299	0.0418573	0.0659443	0.0633124	0.0229581	0.0662773	0.11219	0.0577155	0.0204213	0.0484499	0.043706	0.0813142	0.0513482	0.00962084	0.0307524	0.0640829	0.0745789	0.0484912	0.0337536	0.0441664	0.0180438	0.0419755	0.0661255	0.0617812	0.0227367	0.0671765	0.114449	0.0576383	0.0215388	0.0494309	0.0433725	0.0804885	0.0496427	0.00963659	0.0302016	0.0647716	0.0738506	0.0471481	0.0339775	0.0433527	0.0181306	0.041222	0.0635626
c.trachomatis_jali20	BACTERIA	Host-associated (animal)	0.0749569	0.0483939	0.0350311	0.0454161	0.0161064	0.0419501	0.0662349	0.0635532	0.0231685	0.0661503	0.11196	0.0576822	0.0204381	0.0483126	0.0437107	0.081085	0.0513002	0.00956813	0.0307645	0.0642171	0.074762	0.0485148	0.0335692	0.0447548	0.017608	0.0420856	0.0668026	0.0623151	0.0230036	0.0670104	0.113976	0.0573668	0.0214372	0.0490919	0.0433835	0.080055	0.0494529	0.00952757	0.0301212	0.0651621	0.0740684	0.0471748	0.0338237	0.0437841	0.0178198	0.0414139	0.0642169
c.trachomatis_l2b	BACTERIA	Host-associated (animal)	0.0754936	0.0483874	0.0349595	0.0452799	0.0162527	0.0417888	0.0660703	0.0635771	0.022926	0.0660248	0.11229	0.0577684	0.0204231	0.0483484	0.0436254	0.0811885	0.0510301	0.00963458	0.0306688	0.064263	0.0752462	0.0483987	0.0334878	0.044486	0.0178128	0.0419759	0.0666124	0.0621277	0.0227265	0.0668084	0.114408	0.057391	0.0215151	0.0493339	0.0432678	0.0805166	0.0492004	0.00961237	0.0298704	0.0652019	0.0745205	0.047164	0.033805	0.0436912	0.0179499	0.0412057	0.0640828
c.tropicalis	BACTERIA	Host-associated (animal)	0.0505529	0.0382109	0.0626534	0.0597974	0.0110118	0.0427189	0.0675981	0.0509364	0.0207171	0.0706226	0.0913839	0.0722084	0.0188171	0.0449126	0.0455151	0.0905872	0.0599319	0.00985266	0.035707	0.0562649	0.0499929	0.0383919	0.0622487	0.0588479	0.0116524	0.0421891	0.0665268	0.0516229	0.0209089	0.0721955	0.0914315	0.0744	0.0194569	0.0459479	0.044735	0.087363	0.0590422	0.0101919	0.0368233	0.0560315	0.0488254	0.0363896	0.0631284	0.0582334	0.0120211	0.0408232	0.0635799
c.urealyticum	EUKARYA	Host-associated	0.119606	0.0647627	0.0287159	0.0584765	0.00665985	0.0361656	0.0664641	0.0874982	0.0210511	0.0468992	0.0938438	0.0346638	0.0218522	0.0311944	0.052397	0.0574276	0.0585458	0.014094	0.020993	0.0786896	0.118215	0.0652585	0.0287358	0.0583285	0.00735089	0.0361449	0.066657	0.086798	0.0213029	0.0470277	0.0938271	0.034602	0.0227538	0.0311608	0.0524021	0.0573773	0.0582161	0.014331	0.021079	0.078432	0.118511	0.0634843	0.0284023	0.056537	0.00700041	0.0349331	0.0636339
c.violaceum	BACTERIA	Host-associated (animal)	0.124876	0.0687075	0.0286799	0.0544187	0.0103098	0.0438743	0.0537857	0.084012	0.0219028	0.044169	0.114894	0.0359112	0.0245507	0.0343956	0.0495942	0.0564572	0.0424895	0.0146758	0.0248189	0.067478	0.12393	0.0703387	0.0275128	0.0536723	0.0119063	0.0437433	0.0541715	0.0816975	0.0225191	0.0442781	0.114888	0.0360374	0.0260964	0.0346788	0.0503857	0.0558616	0.0414119	0.0152644	0.0246533	0.0669523	0.122159	0.0671186	0.0284454	0.0523404	0.0114579	0.0423167	0.0519891
c.woesei	BACTERIA	Versatile	0.148989	0.087293	0.0167624	0.059999	0.007789	0.0265008	0.0573834	0.0958152	0.0196636	0.0364366	0.104856	0.0146242	0.0161702	0.0282815	0.0577581	0.0485494	0.0558726	0.0132056	0.0181161	0.0859343	0.147212	0.0887959	0.0159267	0.0604666	0.00819715	0.026321	0.059641	0.093345	0.0205878	0.0369819	0.105487	0.0147283	0.0174346	0.0281647	0.0570604	0.0476134	0.0544117	0.0131786	0.0178626	0.0865839	0.146683	0.0850516	0.0166321	0.0583041	0.00796764	0.0260214	0.0561773
caulobacter_k31	BACTERIA	Terrestrial	0.138295	0.0718546	0.0238026	0.0589745	0.00735802	0.0315254	0.0517071	0.0895253	0.0188801	0.0440866	0.101188	0.032726	0.0218475	0.0352677	0.0552334	0.0518721	0.0539753	0.0142973	0.0217203	0.0758629	0.139069	0.0742354	0.0219872	0.058725	0.00829687	0.030964	0.05312	0.086672	0.0196387	0.0440765	0.101747	0.0334548	0.0234262	0.0348338	0.0557139	0.050583	0.0526152	0.0145273	0.020702	0.0756125	0.137213	0.0712299	0.023044	0.0576124	0.00793075	0.0306915	0.0509807
chloroflexus_y-400-fl	BACTERIA	Aquatic	0.112624	0.0766092	0.0271235	0.0508782	0.00872519	0.0421747	0.0535525	0.0764846	0.0216936	0.0588641	0.112255	0.0177591	0.0201982	0.0336385	0.0596972	0.0498469	0.0600325	0.0159809	0.0270185	0.0748407	0.111382	0.0788189	0.0253942	0.0496774	0.0103068	0.0418378	0.0537363	0.075314	0.0234007	0.0596776	0.11208	0.0182727	0.0222801	0.0331786	0.0590046	0.049552	0.0577088	0.0159349	0.0266491	0.0757941	0.110195	0.0758356	0.0261679	0.0490198	0.00965161	0.0410739	0.051414
cyanobacteria_cya	BACTERIA	Specialized	0.101852	0.0733761	0.0243405	0.042693	0.0107029	0.0566138	0.0636668	0.0773746	0.0192021	0.0468887	0.125812	0.0289271	0.016749	0.0344238	0.0630714	0.055521	0.045048	0.0180717	0.0260469	0.0696185	0.100636	0.0730441	0.0240103	0.0420243	0.0116079	0.0559027	0.0636146	0.0762131	0.0189253	0.0467759	0.12533	0.0299344	0.0186063	0.0347439	0.0630382	0.0574428	0.0442033	0.0181619	0.0258197	0.0699662	0.0999956	0.0712853	0.0241035	0.0415487	0.0112714	0.0546649	0.0611957
cyanobacteria_cyb	BACTERIA	Aquatic	0.0980364	0.0716817	0.025335	0.0437262	0.0108595	0.0577549	0.0627807	0.0776786	0.0202467	0.0481571	0.123726	0.0292831	0.0173842	0.0346145	0.0619091	0.0572942	0.0464521	0.0179965	0.0260121	0.0690716	0.0966957	0.071018	0.0250887	0.0433178	0.0117286	0.0566399	0.0625074	0.0770792	0.0201288	0.0484522	0.123194	0.0302837	0.0192199	0.0348363	0.0619099	0.0590027	0.0459257	0.0181509	0.0256877	0.0691324	0.0959137	0.069252	0.0250834	0.0426974	0.011451	0.0555419	0.060215
cyanobacterium_ucyn-a	BACTERIA	Aquatic	0.0581408	0.0421329	0.0554526	0.0462738	0.0104815	0.0413807	0.0617622	0.0621344	0.0184687	0.0923331	0.110874	0.0702792	0.0190503	0.0433374	0.0387157	0.0713675	0.0528057	0.0123659	0.034107	0.0585363	0.0570405	0.040314	0.0553007	0.0460153	0.0111688	0.041012	0.0619997	0.0611201	0.018329	0.0929856	0.111026	0.0711109	0.0206893	0.0441702	0.0380952	0.0716058	0.0527963	0.0124678	0.0340733	0.058679	0.0561102	0.038877	0.0555136	0.0446153	0.0109998	0.0396078	0.0585216
cyanothece_atcc51142	BACTERIA	Aquatic	0.0656153	0.0451063	0.0492653	0.0506522	0.0100198	0.0521255	0.06627	0.0642359	0.0189975	0.075082	0.11072	0.0559886	0.0199209	0.041423	0.04522	0.0637635	0.0576009	0.014307	0.0329178	0.0607686	0.0634737	0.0454316	0.0485388	0.0497067	0.0109518	0.0514927	0.0678469	0.0611513	0.0190418	0.0760758	0.110029	0.0589532	0.0225978	0.0411426	0.0444603	0.0639606	0.0567298	0.0144741	0.0332587	0.0606828	0.0616409	0.0433922	0.0499989	0.048662	0.0108678	0.0498228	0.0634447
cyanothece_pcc7424	BACTERIA	Aquatic	0.0673587	0.0475046	0.046913	0.0485499	0.0101113	0.0547042	0.0668208	0.0641426	0.0184625	0.073938	0.112135	0.0550495	0.0180398	0.0408547	0.047308	0.0643465	0.0557897	0.0147892	0.0328668	0.0603156	0.0660598	0.0472015	0.0462912	0.0479852	0.0109737	0.0540608	0.0677461	0.0614163	0.0180921	0.0748001	0.112158	0.0568628	0.0205528	0.041183	0.0466011	0.0641744	0.054971	0.0150721	0.0330795	0.0607178	0.0648451	0.0458063	0.0471428	0.047308	0.0107943	0.0525435	0.0641878
cyanothece_pcc7425	BACTERIA	Aquatic	0.0888673	0.0585705	0.033826	0.0468865	0.0108055	0.0616723	0.0590106	0.068578	0.0207471	0.0577005	0.120808	0.0354657	0.0184419	0.0375999	0.0543118	0.0603897	0.0552202	0.0160281	0.0292346	0.0658358	0.087681	0.0574682	0.0337601	0.0466525	0.0116679	0.0606321	0.0595798	0.0673761	0.0204238	0.0579541	0.120356	0.036636	0.0205728	0.0373974	0.0543248	0.0607737	0.0550664	0.0160022	0.0293378	0.0663377	0.0863165	0.0561958	0.0342948	0.0460334	0.0115484	0.0586909	0.0567818
cyanothece_pcc8801	BACTERIA	Aquatic	0.0687698	0.0474374	0.04602	0.0487225	0.0102471	0.055593	0.0652863	0.0645424	0.0187733	0.0739677	0.113343	0.0532017	0.0187347	0.0399766	0.0473364	0.0634258	0.0566414	0.0145303	0.0326161	0.0608347	0.0677256	0.0471436	0.0451167	0.0486844	0.011071	0.0548206	0.0667432	0.0623888	0.0186792	0.0746941	0.112593	0.0543128	0.0208237	0.0398249	0.0467076	0.0637613	0.05623	0.0147618	0.032599	0.0613185	0.0662742	0.0456442	0.0462705	0.0480073	0.0109772	0.0534907	0.0632526
cyanothece_pcc8802	BACTERIA	Aquatic	0.0688209	0.0473349	0.0458865	0.0489833	0.010246	0.0557156	0.0652769	0.0646106	0.0187817	0.0739284	0.113211	0.0526623	0.0187544	0.0399629	0.047481	0.0636514	0.0568807	0.014502	0.0325665	0.0607427	0.0677419	0.0472071	0.0450778	0.0490975	0.0110754	0.0548713	0.0667181	0.0624983	0.0187579	0.0747464	0.112261	0.0539326	0.0206886	0.0396916	0.04696	0.0636081	0.0563328	0.0146816	0.0328085	0.0612435	0.0662004	0.0454721	0.04626	0.0483304	0.0109819	0.0535949	0.0631203
d.acetoxidans	BACTERIA	Aquatic	0.0748375	0.0476516	0.0475475	0.0511797	0.0127634	0.0355497	0.067045	0.0705166	0.0175261	0.0761687	0.100898	0.0674557	0.0254079	0.0396607	0.0380499	0.060592	0.0510609	0.00996805	0.0358645	0.0702494	0.0719234	0.0475132	0.0477899	0.0502093	0.0138146	0.035495	0.0683169	0.0679794	0.0175568	0.0788929	0.101491	0.0712719	0.0275388	0.0400467	0.0363965	0.0594236	0.0491516	0.00983656	0.0354356	0.0699163	0.0708914	0.0453092	0.0482499	0.0492566	0.0136465	0.0339576	0.0643472
d.acidovorans	BACTERIA	Host-associated	0.132675	0.0702459	0.024508	0.050786	0.0096384	0.0472795	0.0509177	0.08507	0.0232139	0.0408433	0.10815	0.0288038	0.0253398	0.0321565	0.054255	0.0560791	0.0502001	0.0154258	0.0214245	0.0729879	0.132295	0.0710302	0.0238063	0.050562	0.0106623	0.0469212	0.0519523	0.0828896	0.0240621	0.0410575	0.10734	0.0297831	0.0266421	0.032217	0.0545615	0.0553334	0.0495182	0.0157592	0.0212625	0.072345	0.130306	0.0685598	0.0244464	0.049416	0.0102241	0.0454509	0.049967
d.alkenivorans	BACTERIA	Versatile	0.0938083	0.0499615	0.0364491	0.0586099	0.0132978	0.0342301	0.0659398	0.0795354	0.0189551	0.0590943	0.0958348	0.0566745	0.0296433	0.0419956	0.0461193	0.0582474	0.0493059	0.0119856	0.0300853	0.0702187	0.0923173	0.0515038	0.0348185	0.0567885	0.0148307	0.0344013	0.0677541	0.0772782	0.0196486	0.0595412	0.0965011	0.060767	0.0316727	0.0425906	0.0460986	0.0562806	0.0463911	0.0119105	0.0290098	0.0698957	0.091812	0.0499035	0.0355337	0.0567195	0.014258	0.0335996	0.065118
d.ananassae	BACTERIA	Aquatic	0.0746009	0.0557383	0.0458604	0.0517006	0.0185421	0.0513667	0.0650864	0.062473	0.0262525	0.0480518	0.0913759	0.0561605	0.023355	0.0356535	0.0563219	0.082148	0.0560673	0.0102191	0.0298143	0.0589153	0.0746505	0.0569921	0.0449161	0.051387	0.0198905	0.0479981	0.0634371	0.0631896	0.0258916	0.0494281	0.0917688	0.0578854	0.025146	0.0375558	0.0543966	0.077923	0.0548087	0.011124	0.0312124	0.0603986	0.0728897	0.0546765	0.0455874	0.0509849	0.020186	0.0474989	0.0616871
d.audaxviator	BACTERIA	Aquatic	0.102635	0.0812104	0.0257211	0.0484999	0.0116056	0.0301315	0.0708959	0.0865291	0.0198305	0.0501001	0.109414	0.0375758	0.0207207	0.036483	0.050594	0.042905	0.0489427	0.0112708	0.026856	0.0880708	0.1006	0.0812551	0.0256943	0.0481303	0.0123425	0.030372	0.0713458	0.0861249	0.0194104	0.0510426	0.109821	0.0387645	0.0220206	0.0363211	0.0497195	0.0428358	0.047785	0.0111926	0.0263282	0.0888942	0.101246	0.0784941	0.0256612	0.0470676	0.0119511	0.0295904	0.0682428
d.autotrophicum	BACTERIA	Terrestrial	0.0798395	0.0522499	0.039167	0.0552616	0.0133702	0.0345584	0.0597373	0.073765	0.0207627	0.0709655	0.0993442	0.0604838	0.0291853	0.0462235	0.0439306	0.0586116	0.0560297	0.0106398	0.0279586	0.0678967	0.078237	0.0525284	0.0390739	0.0545579	0.0144664	0.0344349	0.0599509	0.0728217	0.0210059	0.0716884	0.0986204	0.062658	0.0303117	0.0460699	0.0437069	0.0582528	0.0552696	0.0106668	0.0276649	0.0680135	0.077518	0.0511129	0.0392108	0.0532562	0.0142838	0.0335915	0.0574162
d.baculatum	BACTERIA	Aquatic	0.0973684	0.062473	0.0302697	0.0552104	0.0132183	0.0341513	0.0627974	0.0809965	0.0218151	0.0554709	0.109209	0.0426604	0.0276414	0.0412343	0.0462985	0.0585879	0.0509984	0.0119829	0.0250743	0.0725368	0.0961591	0.062627	0.0294901	0.0536683	0.0147794	0.0339918	0.0640417	0.0790089	0.0222152	0.055856	0.108838	0.0451532	0.02941	0.0415172	0.046224	0.0573319	0.0498463	0.0121612	0.024952	0.0727283	0.0950704	0.0608304	0.0303069	0.0534272	0.0143353	0.0330356	0.0613311
d.dadantii	BACTERIA	Terrestrial (manganese ore)	0.100603	0.0619057	0.0350432	0.0525003	0.0111139	0.0479183	0.0532527	0.0739033	0.0241241	0.0563639	0.112156	0.0353896	0.0264679	0.0372346	0.0460975	0.0605844	0.0527154	0.0141519	0.0281076	0.0703672	0.098438	0.0620176	0.0347968	0.0522176	0.0120816	0.0474321	0.0545935	0.0723791	0.0245788	0.057026	0.111612	0.0369992	0.0275645	0.0375183	0.0456051	0.0601632	0.0523513	0.014074	0.0280402	0.0705111	0.0980031	0.0599083	0.0349657	0.0506402	0.0117887	0.0455878	0.0515946
d.dadantii_ech586	BACTERIA	Host-associated	0.0987968	0.0603473	0.0355169	0.0528999	0.0106374	0.0495505	0.0528531	0.0730517	0.0246191	0.0550136	0.112088	0.0357837	0.0259571	0.0370859	0.046079	0.0619383	0.0541918	0.0142588	0.027921	0.0714103	0.0963854	0.0601789	0.0352167	0.0525514	0.0117708	0.0489278	0.0542972	0.0712233	0.0250963	0.056025	0.111681	0.037576	0.0272387	0.0374617	0.0457037	0.0616125	0.0535287	0.0143311	0.0279922	0.0712016	0.0959498	0.0584169	0.0354052	0.0513404	0.0113471	0.046965	0.051571
d.deserti	BACTERIA	Host-associated	0.118465	0.0736253	0.0255296	0.0505806	0.00636184	0.0407335	0.0558275	0.0877614	0.023441	0.0369258	0.114895	0.0249661	0.0209034	0.0316244	0.0563984	0.0540253	0.0612887	0.0134756	0.0232978	0.0798735	0.116745	0.074504	0.0247726	0.0503911	0.00730657	0.0409408	0.0561142	0.0866929	0.0242365	0.0366353	0.114366	0.0251846	0.0221977	0.0314415	0.0565619	0.0540605	0.0608082	0.0136735	0.023154	0.0802134	0.117119	0.0726276	0.0249032	0.0490979	0.0069984	0.0399451	0.0538395
d.desulfuricans	BACTERIA	Terrestrial	0.108542	0.0705635	0.0281155	0.0528045	0.0154024	0.0362296	0.0604085	0.0801193	0.0237982	0.0478344	0.102559	0.0374707	0.0291472	0.0380316	0.048644	0.0555178	0.0530006	0.0117546	0.0259274	0.0741292	0.10675	0.0722695	0.0279621	0.050896	0.0181754	0.0362504	0.0593198	0.0792841	0.0242836	0.0476176	0.100352	0.0391503	0.0307881	0.0384315	0.0491077	0.0557842	0.0525055	0.0115644	0.0260835	0.0734242	0.105244	0.0698731	0.0280316	0.050044	0.0183368	0.0349279	0.0567154
d.desulfuricans_atcc27774	BACTERIA	Specialized	0.112875	0.0650603	0.0300638	0.0515439	0.0160516	0.0356551	0.0586251	0.0837623	0.0223052	0.0463082	0.107905	0.0388526	0.029121	0.036395	0.05221	0.0559021	0.0489098	0.0128127	0.0246364	0.0709997	0.111294	0.0653717	0.0296336	0.050675	0.0176324	0.0356552	0.0594404	0.0825997	0.0225142	0.0467571	0.107235	0.0404995	0.0304118	0.0368684	0.0517805	0.0548666	0.0480317	0.0126164	0.0245307	0.0715857	0.110408	0.0633183	0.0299915	0.0497503	0.0172582	0.0345416	0.0569027
d.discoideum	BACTERIA	Host-associated	0.0302346	0.027788	0.113463	0.0519733	0.0143134	0.0505917	0.0581246	0.0443738	0.0176233	0.0846574	0.0857358	0.076824	0.0157163	0.0473305	0.0394873	0.0966657	0.0596896	0.00726607	0.0356229	0.0425134	0.0326746	0.0284677	0.103191	0.0510993	0.0162109	0.0455951	0.0582343	0.0469445	0.0180625	0.085895	0.0852482	0.0808069	0.0185119	0.0505479	0.0381463	0.0919097	0.058388	0.00776934	0.0367647	0.045532	0.0293449	0.0260525	0.117033	0.0501111	0.0166028	0.0439183	0.0538634
d.erecta	EUKARYA	terrestrial	0.0756567	0.0564883	0.0457982	0.0513881	0.0189554	0.0522995	0.0636358	0.0614803	0.0268401	0.0480126	0.0922774	0.0551432	0.0235377	0.0353653	0.055119	0.0831458	0.0560386	0.0101617	0.0296433	0.0589901	0.0766979	0.0582561	0.0444253	0.0504557	0.0205029	0.0495213	0.0615533	0.0633192	0.026578	0.0487069	0.0923403	0.0561998	0.0253022	0.0368098	0.0539145	0.0788125	0.0543636	0.0111917	0.0307105	0.0603384	0.0743144	0.0557179	0.0451506	0.0503691	0.020763	0.0486506	0.0602049
d.fermentans	BACTERIA	Aquatic	0.0826664	0.0489379	0.0491433	0.0540212	0.00734334	0.0376464	0.0587895	0.0734959	0.0194886	0.0632952	0.0935102	0.0594095	0.0229794	0.0478341	0.042318	0.0630441	0.0570859	0.0133717	0.0384568	0.0671626	0.0817931	0.0489368	0.046193	0.0540539	0.008334	0.0371745	0.0620044	0.0702164	0.0206712	0.0653169	0.0950135	0.0616955	0.0247181	0.0478548	0.0415981	0.0615437	0.0554579	0.013125	0.0373997	0.0668995	0.0807445	0.0479951	0.047276	0.052819	0.00810635	0.036336	0.0584504
d.geothermalis	BACTERIA	Host-associated	0.125065	0.0785751	0.02431	0.0481379	0.00603439	0.0383069	0.0577097	0.0892535	0.0216644	0.0339251	0.12055	0.0245959	0.0170462	0.0313828	0.0601406	0.046798	0.0596709	0.0137957	0.0233314	0.0797075	0.123441	0.0803667	0.0232178	0.0478712	0.00689974	0.038124	0.0589368	0.0882396	0.0225778	0.0332368	0.120549	0.0245626	0.0178102	0.0310337	0.0605734	0.0465163	0.0590249	0.0139839	0.0228488	0.0801857	0.123972	0.0776745	0.0236683	0.046431	0.00650272	0.0372623	0.0555287
d.grimshawi	BACTERIA	Aquatic	0.0783433	0.0542763	0.0501844	0.0517348	0.0193757	0.0576928	0.0611354	0.0570957	0.0275235	0.0494273	0.0926541	0.0537152	0.0239819	0.034084	0.051478	0.080839	0.0587654	0.00985754	0.0303361	0.0571232	0.0778894	0.0551971	0.049556	0.0516162	0.0206715	0.0543916	0.0599685	0.0584302	0.027161	0.0508389	0.0926357	0.0556353	0.0259622	0.0357312	0.049761	0.0764544	0.0569716	0.0106769	0.0320617	0.0583893	0.0762048	0.0534043	0.0497919	0.0509931	0.0208901	0.0534232	0.0582614
d.hafniense_dcb-2	BACTERIA	Terrestrial	0.0826518	0.0476618	0.0375018	0.0485598	0.0116442	0.0394234	0.0714722	0.0766358	0.0190803	0.0702081	0.105088	0.058507	0.027059	0.040371	0.0411012	0.0572528	0.0516696	0.0111876	0.0338581	0.0690648	0.080648	0.0478383	0.0373082	0.0487462	0.0128692	0.0396054	0.0730944	0.0747141	0.019233	0.0708341	0.105224	0.0605298	0.0283702	0.0402526	0.0401873	0.0564695	0.0503612	0.0109856	0.0335532	0.0691759	0.0800235	0.0460791	0.0374534	0.047098	0.0123852	0.0379417	0.0684304
d.hansenii	BACTERIA	Specialized (sludge)	0.0515112	0.0400848	0.0666654	0.0616276	0.011658	0.038143	0.0656038	0.0521853	0.0208456	0.0704359	0.0962347	0.073758	0.0200032	0.0446788	0.0425039	0.088915	0.0547535	0.00992192	0.0360917	0.0541557	0.0531622	0.0409323	0.0637529	0.0602861	0.012421	0.037713	0.0656618	0.0541328	0.0209943	0.0700954	0.0947877	0.0747859	0.0211847	0.0445266	0.0422589	0.0856678	0.0548603	0.0102238	0.0367062	0.0558462	0.0514258	0.0390518	0.0651342	0.0597973	0.0126673	0.0364631	0.0628083
d.kamchatkensis	EUKARYA	Aquatic	0.0657946	0.0619168	0.0346177	0.0455293	0.00737598	0.0173063	0.0713927	0.0738322	0.0166871	0.0850985	0.106802	0.0579866	0.0233989	0.0326201	0.0448976	0.0646809	0.0478915	0.0109691	0.0454669	0.0857352	0.0635519	0.0629301	0.0344493	0.0450709	0.00893704	0.0168255	0.0730931	0.0724301	0.016428	0.0864849	0.107835	0.0591466	0.0248008	0.0321516	0.0440366	0.065282	0.0462674	0.0104922	0.0441646	0.0856226	0.0638443	0.059502	0.0344395	0.0439818	0.00801058	0.0163579	0.0679545
d.magneticus	ARCHAEA	Aquatic	0.125806	0.0672337	0.0264225	0.054744	0.0134103	0.0302609	0.0577132	0.0830115	0.018894	0.045971	0.109237	0.0409993	0.0240023	0.038503	0.0537863	0.051804	0.0492661	0.0112335	0.024824	0.0728781	0.123905	0.067888	0.0251992	0.0546703	0.0147112	0.0297415	0.057904	0.0830822	0.0194619	0.0457093	0.108192	0.0424384	0.0255567	0.0384938	0.0539448	0.0506812	0.0486031	0.0113407	0.0247673	0.0737095	0.11789	0.0647505	0.0280485	0.0536837	0.014711	0.0296782	0.0562966
d.melanogaster	BACTERIA	Aquatic	0.073349	0.0557179	0.0468074	0.0515981	0.0192471	0.0514463	0.0638581	0.0606194	0.0264284	0.0493506	0.0918903	0.0560445	0.02359	0.0359559	0.054723	0.0832234	0.0568373	0.0101334	0.0300487	0.0591302	0.0738219	0.0570134	0.0457867	0.0508565	0.020714	0.0479215	0.0618986	0.0616291	0.0259231	0.0509929	0.092636	0.0576041	0.0250628	0.0383641	0.0525026	0.0784454	0.0549277	0.0110304	0.0320445	0.0608247	0.071773	0.0547421	0.0463329	0.0503013	0.0211634	0.0470466	0.0599797
d.oleovorans	BACTERIA	Host-associated (animal)	0.0980132	0.0591605	0.0341182	0.059253	0.0133082	0.0306163	0.0596446	0.078219	0.0208151	0.0601736	0.0949245	0.0500007	0.0275423	0.0433349	0.046664	0.0528206	0.0563864	0.0115447	0.0296749	0.0737853	0.097144	0.0601383	0.0328199	0.0573454	0.0145201	0.0309426	0.0607155	0.0766289	0.0210636	0.0612111	0.0950964	0.0534082	0.0291718	0.043733	0.045954	0.051561	0.0540959	0.0115019	0.0287051	0.0742433	0.0958205	0.0584707	0.0337428	0.0570546	0.0139944	0.0303201	0.0586285
d.persimilis	BACTERIA	Aquatic	0.0768103	0.0568719	0.0445012	0.0516894	0.0193631	0.0523052	0.0628916	0.0615262	0.0273937	0.0476838	0.0916521	0.0536502	0.0242295	0.034775	0.0550055	0.0814849	0.0564567	0.0104289	0.029689	0.0583315	0.0770218	0.0586598	0.0433685	0.0516748	0.020774	0.0498805	0.061904	0.0627445	0.0270916	0.0483299	0.0918089	0.0550333	0.0261414	0.035859	0.0542369	0.0781242	0.0556775	0.0113715	0.030635	0.0596626	0.0750672	0.0561761	0.0441057	0.0513944	0.0209456	0.0491363	0.0602757
d.radiodurans	BACTERIA	Aquatic	0.121828	0.0741131	0.0241114	0.0505537	0.0067715	0.0413247	0.0573282	0.091857	0.0209908	0.0327792	0.11621	0.0273553	0.0189037	0.0315112	0.0605018	0.0520573	0.0581066	0.0138745	0.0229811	0.0767971	0.120351	0.0751965	0.0233526	0.0505236	0.00756573	0.0413535	0.0584828	0.0904772	0.0217069	0.0322523	0.116012	0.0273641	0.0199832	0.0314501	0.0607599	0.0517864	0.0575434	0.014399	0.0227873	0.0766517	0.120389	0.0731181	0.0237836	0.0488645	0.00729886	0.0405088	0.0555767
d.reducens	BACTERIA	Terrestrial	0.0771756	0.0469037	0.0431123	0.0482099	0.0115993	0.0399095	0.0687221	0.0744242	0.0184014	0.0740628	0.101445	0.066376	0.0271641	0.0387525	0.0402318	0.0547897	0.052817	0.00943839	0.0324569	0.0740058	0.0758652	0.0464408	0.0432306	0.0478384	0.0123711	0.0400128	0.0696583	0.0734256	0.0184644	0.0749223	0.101519	0.06834	0.0283514	0.0384977	0.0393789	0.0542132	0.0517706	0.00924914	0.0319905	0.0744606	0.0752603	0.044952	0.0433833	0.0467449	0.0122074	0.0386683	0.0658644
d.rerio	BACTERIA	Aquatic	0.0625171	0.055481	0.0401554	0.0522688	0.0235216	0.0470116	0.0698587	0.0594755	0.026768	0.0468222	0.0940952	0.0595309	0.023649	0.0375241	0.0539832	0.0872304	0.0570641	0.0114851	0.0274853	0.0630661	0.0634244	0.0562733	0.0397255	0.0512087	0.0246521	0.0453222	0.0678196	0.0599938	0.0271305	0.0477933	0.0943623	0.0604266	0.0253471	0.0393872	0.0514789	0.0850021	0.0562999	0.0120465	0.0287245	0.0635814	0.0618334	0.0535613	0.0405584	0.0506081	0.0254949	0.0442028	0.0646168
d.salexigens	BACTERIA	Aquatic	0.0823979	0.0481028	0.039073	0.056461	0.0133489	0.0312867	0.0708447	0.0751812	0.0185793	0.0659789	0.0981833	0.0627127	0.0296746	0.0436722	0.0415917	0.0639562	0.049382	0.0106182	0.0294246	0.0695244	0.0815581	0.0476305	0.0385706	0.0562453	0.014677	0.0306771	0.0721363	0.0745302	0.0189088	0.0658331	0.0976544	0.0651965	0.0308434	0.043414	0.0411497	0.0627009	0.048648	0.0105588	0.029191	0.0698765	0.0813697	0.0467243	0.0385946	0.0556	0.0143603	0.029957	0.0690613
d.sechellia	BACTERIA	Aquatic	0.0743769	0.0566266	0.0460653	0.0515054	0.0192664	0.0511556	0.0634192	0.0611126	0.02672	0.0487102	0.0916251	0.0556896	0.0238927	0.035668	0.0546892	0.0825404	0.0560078	0.0102869	0.0297776	0.0591873	0.075698	0.0590145	0.0446093	0.0505186	0.020245	0.0486316	0.0616168	0.0628249	0.0264576	0.0494864	0.0913257	0.0573602	0.025797	0.0367914	0.0533563	0.0788841	0.0551664	0.0111733	0.0306458	0.0603971	0.0730293	0.0561413	0.0454585	0.0504513	0.0207255	0.0477865	0.0600591
d.simulans	BACTERIA	Aquatic	0.0737547	0.0561793	0.0457728	0.0510633	0.0192202	0.050607	0.0628191	0.0607349	0.0264553	0.0487693	0.0918753	0.054926	0.0240361	0.0360941	0.054158	0.081748	0.0552817	0.010511	0.0298686	0.0590285	0.0754247	0.0581926	0.0448355	0.0506417	0.0207135	0.0490119	0.0615389	0.0625113	0.0265334	0.0493332	0.0919014	0.0556893	0.0260277	0.0370833	0.053984	0.0796157	0.0547145	0.0114889	0.0306884	0.06007	0.072883	0.0556531	0.0455558	0.0503929	0.0210937	0.047636	0.0598945
d.turgidum	BACTERIA	Aquatic	0.0522364	0.0446222	0.0472232	0.04848	0.00691497	0.0217885	0.0821756	0.0667935	0.0137688	0.097348	0.104238	0.0857519	0.0197381	0.0506807	0.0401491	0.0561396	0.0421523	0.0111625	0.0433392	0.0652972	0.0518394	0.0443675	0.0461301	0.0479189	0.00758545	0.0211132	0.0834255	0.066139	0.0137327	0.0991481	0.105028	0.0870445	0.0205207	0.0502784	0.0391364	0.0555428	0.0412437	0.0106671	0.0424054	0.0667332	0.0508479	0.0427696	0.0468074	0.0466133	0.00713125	0.0207523	0.0780584
d.virilis	BACTERIA	Specialized	0.0809768	0.0552326	0.0488428	0.0507203	0.0196257	0.0568625	0.0621579	0.0573377	0.0269956	0.0483396	0.0938929	0.0537073	0.023327	0.0339851	0.0529026	0.079618	0.0576712	0.00989539	0.0307935	0.0567931	0.0808013	0.0568382	0.047951	0.0502995	0.0208566	0.0532126	0.0604695	0.0587572	0.0266837	0.0496882	0.0941005	0.0556602	0.0251546	0.0356118	0.0513164	0.075113	0.0561162	0.0108034	0.0324119	0.0581541	0.0821223	0.0550716	0.0486147	0.0499181	0.0200031	0.0560893	0.0602557
d.vulgaris_dp4	BACTERIA	Versatile	0.114169	0.0755342	0.0241881	0.057595	0.014426	0.0294039	0.0595204	0.0860845	0.0244119	0.0446123	0.104598	0.0310797	0.0275942	0.0361119	0.05214	0.0512505	0.0547121	0.011831	0.022629	0.0781024	0.112678	0.0758772	0.0239041	0.057264	0.0158467	0.0293204	0.0603442	0.0850175	0.0246057	0.044646	0.103738	0.0322116	0.0288545	0.0358712	0.0518584	0.0505405	0.0544117	0.0118253	0.0228091	0.078376	0.112442	0.0739142	0.0240172	0.0560474	0.0153752	0.0286013	0.058052
d.vulgaris_miyazaki_f	BACTERIA	Versatile	0.125625	0.0753388	0.0239966	0.0576143	0.0130322	0.030091	0.0565695	0.0895313	0.0229708	0.040238	0.10525	0.0294269	0.0268837	0.0336619	0.0575953	0.0489306	0.0524636	0.0117962	0.0216491	0.0773291	0.123371	0.0752771	0.0238218	0.0575789	0.0144432	0.0299547	0.0577802	0.0881916	0.0230767	0.0408332	0.104192	0.0314628	0.028247	0.0335798	0.0565844	0.0478401	0.052161	0.0118371	0.0219402	0.0778268	0.123086	0.0729213	0.0239402	0.0559106	0.0138163	0.0292108	0.0550811
d.zeae	BACTERIA	Terrestrial	0.0992141	0.0619631	0.0360261	0.0529714	0.0104476	0.0489205	0.0533248	0.0737603	0.0238526	0.0546331	0.112097	0.0368997	0.0256449	0.0369602	0.0462198	0.0606933	0.0534045	0.0143746	0.0283868	0.070206	0.0974764	0.0618981	0.0355786	0.0522279	0.0114829	0.0485373	0.0545169	0.0715074	0.024456	0.0555681	0.111856	0.0382818	0.0268731	0.0372948	0.046063	0.0605297	0.0530151	0.0143258	0.0284479	0.0700628	0.096581	0.0598865	0.0360121	0.0512407	0.0111202	0.0466357	0.0517335
dehalococcoides_bav1	BACTERIA	Aquatic	0.0844391	0.050554	0.0399038	0.0499791	0.0132021	0.0331503	0.0652033	0.075956	0.0185535	0.0726017	0.103765	0.0590497	0.0263493	0.0382392	0.043653	0.0634037	0.0527985	0.0102003	0.0313557	0.0676428	0.0825008	0.0504504	0.039315	0.0487824	0.0147628	0.0332083	0.0657478	0.0755305	0.0187196	0.0733855	0.105215	0.0610397	0.0274405	0.0384015	0.0427508	0.0620192	0.0513907	0.0103856	0.0313776	0.0675764	0.0826955	0.048669	0.0394257	0.0480299	0.0141608	0.0320499	0.0619256
dehalococcoides_cbdb1	BACTERIA	Aquatic	0.084206	0.0499598	0.0396717	0.0499142	0.0135912	0.0332474	0.0648444	0.0756954	0.0187675	0.0731491	0.104011	0.0586597	0.0265213	0.0387064	0.0441007	0.0628467	0.0531791	0.0106162	0.030991	0.0673212	0.082215	0.0487329	0.0392218	0.0474223	0.0153301	0.0328044	0.0632965	0.075244	0.0184971	0.0747699	0.107196	0.0605005	0.0281041	0.0401139	0.0426067	0.0619544	0.0516616	0.011496	0.0313681	0.0674647	0.0820569	0.0474658	0.039262	0.0473159	0.0143527	0.0319868	0.0606777
diaphorobacter	BACTERIA	Aquatic	0.13486	0.0703435	0.0239131	0.0505788	0.00946392	0.0453544	0.0517221	0.0835918	0.0241549	0.04037	0.108216	0.0304385	0.0247615	0.0329838	0.0545579	0.0493548	0.0513138	0.0151205	0.0216158	0.0772843	0.134939	0.0707023	0.0232833	0.0501498	0.0106089	0.0451603	0.051461	0.0822721	0.0248794	0.0401398	0.1076	0.0306283	0.0256549	0.0329241	0.0555071	0.0492367	0.0512666	0.015366	0.0213647	0.0768561	0.133784	0.0688233	0.0234661	0.0490271	0.00991286	0.0439794	0.0499255
e.canis	BACTERIA	Host-associated (animal)	0.0544343	0.034683	0.0658091	0.0552973	0.0167624	0.0330648	0.0561128	0.0549578	0.0209507	0.0960437	0.0957391	0.0744267	0.0238412	0.0447347	0.0296571	0.081074	0.0486374	0.00627283	0.0389537	0.0685474	0.0533936	0.0332616	0.0667497	0.0537362	0.0180075	0.0325813	0.0546168	0.0534756	0.0210618	0.0989112	0.0972631	0.0743444	0.0254384	0.0457708	0.0288899	0.0790294	0.0481837	0.00644004	0.0403071	0.0685379	0.0526604	0.0325573	0.0663336	0.0531108	0.0182077	0.0314079	0.0529107
e.carotovora	BACTERIA	Versatile	0.0951375	0.0563454	0.0381594	0.0530387	0.0102201	0.0471259	0.055378	0.0720807	0.0229434	0.0595428	0.109541	0.0413589	0.0260792	0.0377915	0.0441276	0.0636225	0.0553766	0.0138483	0.028563	0.0697193	0.0932389	0.0564892	0.0376054	0.0525936	0.0114134	0.0469215	0.0569593	0.0701697	0.0234257	0.0605279	0.108513	0.0434785	0.0273907	0.0381368	0.0437109	0.063347	0.0540221	0.0138918	0.0287071	0.0694573	0.0920474	0.0546533	0.0380834	0.0512984	0.0112842	0.0448402	0.0539425
e.chaffeensis	BACTERIA	Host-associated (animal)	0.0537032	0.0353262	0.0649545	0.0543142	0.0166759	0.0332554	0.0549894	0.0550602	0.0222517	0.0974864	0.095496	0.0723599	0.024583	0.0454006	0.0302167	0.0803088	0.0486516	0.00652439	0.0396287	0.0688132	0.0508925	0.0332549	0.0666994	0.0501254	0.0186163	0.0317036	0.0515113	0.0511736	0.0227246	0.101076	0.0976403	0.0733682	0.0278234	0.0482843	0.0284437	0.0779788	0.0488579	0.00678705	0.0429179	0.0701204	0.0481012	0.0316922	0.0659437	0.0481573	0.0207366	0.0293942	0.0472952
e.coli	BACTERIA	Host-associated (animal)	0.0955013	0.0552646	0.038934	0.0513308	0.0115746	0.0444674	0.0577725	0.0736974	0.0226855	0.0601098	0.107141	0.043939	0.0282677	0.0389781	0.0444232	0.0576613	0.0537283	0.0152861	0.0283042	0.0709314	0.094426	0.0550003	0.038205	0.0506249	0.0128017	0.0444057	0.0585523	0.0714785	0.0231676	0.0610647	0.106971	0.0459885	0.0295961	0.0391876	0.043279	0.0575683	0.0534092	0.0152557	0.0278248	0.0711929	0.0933691	0.0529661	0.0385085	0.049279	0.0123686	0.0423	0.0549854
e.coli_0127	BACTERIA	Host-associated	0.0952143	0.0559884	0.0394152	0.0517934	0.0115056	0.0445309	0.0584703	0.0732566	0.0222021	0.0600156	0.105191	0.0452697	0.0280872	0.0382815	0.0439389	0.0588805	0.0539529	0.0153246	0.0283219	0.0703576	0.0942644	0.0567436	0.0388468	0.0512807	0.0128634	0.0442662	0.0597897	0.0711058	0.0226417	0.0604535	0.104389	0.0471009	0.0292911	0.0379933	0.0429998	0.0587956	0.0536409	0.0152914	0.0278073	0.0704353	0.0930604	0.0542125	0.0393522	0.0501422	0.0124222	0.0425416	0.0562796
e.coli_536	BACTERIA	Host-associated (animal)	0.0944889	0.0553264	0.0395326	0.0512453	0.0117017	0.04464	0.0570382	0.0733383	0.0229533	0.0600693	0.106959	0.0438137	0.0279955	0.0390048	0.0441512	0.0591867	0.0543681	0.0152057	0.0287489	0.0702328	0.0925043	0.0559546	0.0388684	0.050248	0.0132236	0.0441315	0.0578694	0.0708652	0.0238037	0.0609279	0.106425	0.0460563	0.0293204	0.0394692	0.0434745	0.0592244	0.0538352	0.0150797	0.0284568	0.070262	0.0913066	0.0537556	0.0393718	0.0490714	0.0130452	0.0424455	0.0544598
e.coli_55989	BACTERIA	Host-associated	0.0943053	0.0564376	0.0394292	0.0516368	0.0116924	0.044501	0.0579717	0.0731629	0.0226449	0.0593267	0.105684	0.0445513	0.0280548	0.0384794	0.044228	0.0592388	0.0543045	0.0156078	0.0287987	0.0699418	0.0927825	0.0571518	0.038819	0.0508506	0.0131845	0.044114	0.0587467	0.0709214	0.0233798	0.0600933	0.104873	0.0467037	0.0295034	0.0383767	0.0435026	0.0591504	0.0538778	0.0154991	0.0282715	0.0701984	0.0918566	0.054664	0.0394725	0.0498261	0.012797	0.0424322	0.0556101
e.coli_apec	BACTERIA	Host-associated (animal)	0.0940147	0.0563105	0.0400893	0.0516198	0.0119032	0.0442414	0.0573428	0.0728904	0.0224493	0.0597184	0.104512	0.0447907	0.0280758	0.0389624	0.0441298	0.0602607	0.0546828	0.0152947	0.0287058	0.0699895	0.0924708	0.0571189	0.039449	0.0505531	0.0134445	0.0438153	0.057556	0.0709681	0.0231427	0.0605998	0.104222	0.0462425	0.0291053	0.0395514	0.0435209	0.0605317	0.0541334	0.0152379	0.0284585	0.0698782	0.0918157	0.0550988	0.0399028	0.0498722	0.0130003	0.042413	0.0552512
e.coli_atcc8739	BACTERIA	Host-associated (animal)	0.0955196	0.055487	0.0391711	0.0515874	0.0113945	0.0448996	0.0580091	0.0735855	0.0225068	0.059663	0.107023	0.0438374	0.0281125	0.0385441	0.0442226	0.0581928	0.0537706	0.0152265	0.0284543	0.0707892	0.095106	0.0554453	0.0383511	0.0514226	0.0124675	0.044922	0.0594188	0.0717979	0.0230199	0.0601311	0.106599	0.0456555	0.0290615	0.0383182	0.0433674	0.0578356	0.0532879	0.0149764	0.0276923	0.071124	0.0938827	0.0534502	0.0388909	0.0499499	0.0121835	0.0430529	0.0558319
e.coli_b_rel606	BACTERIA	Host-associated	0.095255	0.0553136	0.0393856	0.0513518	0.0116407	0.0442317	0.057587	0.0738517	0.0226401	0.0600689	0.106393	0.0441162	0.0282565	0.0388118	0.0443397	0.0580918	0.053929	0.0153399	0.0285932	0.0708005	0.0940611	0.0556521	0.0385585	0.0506475	0.0130379	0.0442724	0.0583712	0.0719011	0.0233534	0.0606343	0.10598	0.0461609	0.0294001	0.0386121	0.0433501	0.0580986	0.0537002	0.0152654	0.0280524	0.0708906	0.0931504	0.0535086	0.0391722	0.049609	0.0125819	0.0424526	0.0552263
e.coli_bl21	BACTERIA	Host-associated	0.0957937	0.0554355	0.0389626	0.0512154	0.011594	0.0443813	0.0575561	0.0739541	0.0226513	0.0597816	0.106697	0.0439644	0.0284774	0.0388034	0.0444057	0.057828	0.0537317	0.0152853	0.0283821	0.0710982	0.0944602	0.0557804	0.0382711	0.0507087	0.0129331	0.0444459	0.0583255	0.072149	0.0233703	0.0600969	0.105957	0.0460074	0.0294766	0.0385311	0.0435096	0.0580442	0.0536879	0.0152309	0.0279384	0.0710757	0.0937526	0.0536176	0.038783	0.049545	0.0124759	0.0426399	0.0551314
e.coli_bl21_de3	BACTERIA	Host-associated	0.0956642	0.0552715	0.0390352	0.0512111	0.0116231	0.0443791	0.0575369	0.0737671	0.0226515	0.0600259	0.106962	0.0440775	0.0284909	0.0388229	0.0443607	0.0578911	0.0537047	0.0153293	0.0282748	0.0709191	0.0944157	0.0556562	0.0384622	0.0507427	0.0130013	0.0444645	0.0584041	0.0716536	0.0233099	0.0604631	0.106088	0.0463251	0.0294933	0.0385466	0.0434825	0.058079	0.0534838	0.0150929	0.0279392	0.0708964	0.0931452	0.0533802	0.03907	0.0492706	0.0126536	0.0424003	0.0547293
e.coli_bw2952	BACTERIA	Host-associated	0.0955286	0.0553747	0.0389885	0.0514277	0.011496	0.0445409	0.057944	0.0737691	0.0225745	0.0599453	0.106956	0.0440369	0.0282913	0.0389329	0.044341	0.057616	0.0537385	0.0153034	0.0282589	0.0709335	0.0945779	0.0553153	0.0381847	0.0508481	0.0126775	0.0445277	0.0589264	0.0716066	0.023098	0.0606905	0.106612	0.0460875	0.0295555	0.0389915	0.0432715	0.0574704	0.0534264	0.0152989	0.0276509	0.0711825	0.0937131	0.0533816	0.0386382	0.049652	0.0122911	0.0425732	0.0554766
e.coli_cft073	BACTERIA	Host-associated (animal)	0.0934758	0.0563194	0.0400585	0.0509803	0.012345	0.0448087	0.0562338	0.0729061	0.0234073	0.0596214	0.105376	0.0439661	0.0280942	0.0401697	0.043579	0.0595754	0.0550821	0.0152082	0.028703	0.0700085	0.090731	0.0573859	0.0396988	0.0497162	0.0141882	0.04423	0.0566318	0.0696012	0.0245998	0.0605596	0.104347	0.0464091	0.0300097	0.0414766	0.0429777	0.0599758	0.0544689	0.0149984	0.0285419	0.0694526	0.0893134	0.0548445	0.0403519	0.0486431	0.0140603	0.0425451	0.0530322
e.coli_dh10b	BACTERIA	Host-associated (animal)	0.0955064	0.0553673	0.0389257	0.0513577	0.0115508	0.0445072	0.0578134	0.0736044	0.0225535	0.060006	0.107161	0.0440593	0.0283385	0.0389735	0.0444016	0.0576677	0.0536913	0.0154332	0.0283979	0.070681	0.0944723	0.055366	0.0382414	0.0510481	0.0127209	0.0445775	0.0590405	0.0715894	0.0230711	0.0605208	0.10646	0.046193	0.029403	0.0387646	0.0435124	0.0574481	0.0535032	0.0153236	0.0279073	0.070837	0.0935961	0.0533864	0.0387228	0.0497391	0.0123627	0.042668	0.0555533
e.coli_e24377a	BACTERIA	Host-associated (animal, mosquito)	0.0940618	0.0566411	0.0397061	0.0517374	0.0118275	0.0445707	0.0581534	0.0726665	0.0228067	0.0594101	0.105821	0.0447436	0.0279377	0.0390865	0.0439914	0.0587582	0.0539111	0.0153023	0.0289294	0.0699379	0.0928831	0.0574716	0.0391467	0.0509543	0.0132896	0.0443658	0.0586964	0.0703679	0.0234538	0.0600801	0.10503	0.0469191	0.0296938	0.0393801	0.0433219	0.0585146	0.0532411	0.0150512	0.0284372	0.0697014	0.0907995	0.0547196	0.0402938	0.0495822	0.0133038	0.0423886	0.0547511
e.coli_ed1a	BACTERIA	Host-associated	0.0951164	0.0565071	0.0391848	0.0513479	0.0117289	0.0443655	0.0582754	0.073936	0.0225613	0.0590325	0.104885	0.0449658	0.0283604	0.0382494	0.0442067	0.0589085	0.0543168	0.0153297	0.0283216	0.0703983	0.0930777	0.0579021	0.0386961	0.050493	0.0133448	0.0440571	0.0592702	0.0713688	0.0234158	0.0594989	0.104144	0.0470079	0.0296649	0.0379113	0.0433003	0.0591914	0.0543275	0.0152849	0.0278951	0.0701481	0.0923972	0.0552344	0.0390464	0.0495956	0.0128978	0.0424273	0.0560118
e.coli_hs	BACTERIA	Host-associated (animal)	0.0954721	0.0554315	0.0392959	0.0515476	0.0115101	0.0447371	0.0576443	0.0736188	0.0226907	0.059857	0.106659	0.0442315	0.0282824	0.0387229	0.0441551	0.058263	0.0535559	0.0151776	0.0283813	0.0707642	0.0937654	0.0558749	0.0390079	0.0505111	0.0130744	0.0446379	0.0576057	0.0709024	0.0235808	0.060831	0.105994	0.046748	0.0299108	0.0391337	0.0430388	0.0586545	0.0529901	0.0148854	0.0282076	0.0706462	0.0921455	0.0537339	0.0400012	0.0491376	0.0128309	0.042702	0.0544093
e.coli_iai1	BACTERIA	Host-associated	0.0953428	0.0551229	0.0395208	0.0517811	0.0115051	0.0444962	0.0576562	0.0738634	0.0223775	0.0597462	0.106225	0.0439633	0.0281614	0.0389354	0.0443431	0.0583429	0.0539448	0.0152952	0.0286841	0.07069	0.094115	0.055429	0.0389332	0.0511639	0.0128766	0.0443023	0.0583921	0.0716251	0.0229456	0.0605025	0.105869	0.0461952	0.0295052	0.0391705	0.0435712	0.0581678	0.0532672	0.0150464	0.02802	0.0709021	0.0930543	0.0533809	0.0396668	0.0500727	0.0125383	0.0425804	0.0551764
e.coli_iai39	BACTERIA	Host-associated	0.094784	0.0561734	0.0396946	0.051326	0.0116225	0.0442117	0.0578048	0.0730523	0.0226264	0.0596003	0.105593	0.0450765	0.0282898	0.0384913	0.04369	0.0588324	0.0542903	0.0156233	0.0290143	0.0702006	0.093096	0.0572544	0.038958	0.0505747	0.0128464	0.044081	0.059036	0.0709564	0.0233036	0.0601429	0.105084	0.0470131	0.0295857	0.0382159	0.0425034	0.0587708	0.0539006	0.0156465	0.0287922	0.0702387	0.0919893	0.0545396	0.0397671	0.0495895	0.0125506	0.0422888	0.0556547
e.coli_j	BACTERIA	Host-associated (animal)	0.0951512	0.0553489	0.0392863	0.0514216	0.0115939	0.0444897	0.0577173	0.0737142	0.0227496	0.0600274	0.106816	0.0439984	0.0282397	0.0389137	0.0443098	0.0579084	0.0538885	0.01531	0.0284062	0.0707067	0.0943758	0.0553841	0.0385411	0.0509202	0.0127418	0.044565	0.0587807	0.0717739	0.0232365	0.0605607	0.106406	0.0459666	0.0293001	0.0387353	0.043438	0.0577344	0.0535441	0.0152085	0.0278944	0.0708926	0.093363	0.0533101	0.0391339	0.0497626	0.0123908	0.0426265	0.0553865
e.coli_lf82	BACTERIA	Host-associated	0.095747	0.0547233	0.039332	0.051613	0.0113996	0.044857	0.0576352	0.073814	0.0222992	0.0600885	0.106632	0.044076	0.0281287	0.0386657	0.0443755	0.0582586	0.0541673	0.01521	0.0281982	0.0707774	0.094861	0.0548298	0.0384785	0.0511571	0.0125004	0.0446145	0.0588938	0.0720395	0.0228617	0.0608346	0.106314	0.04595	0.0291578	0.0385653	0.043471	0.057906	0.0537168	0.0149987	0.0276709	0.0711784	0.0938612	0.0529187	0.0389411	0.0498307	0.0121601	0.0429337	0.0554831
e.coli_o103_h2	BACTERIA	Host-associated	0.0947171	0.0568491	0.0396352	0.0524023	0.0116442	0.0444902	0.0588844	0.073329	0.0221718	0.058798	0.104145	0.0450072	0.0277236	0.0379576	0.0442586	0.0592215	0.0544197	0.0155285	0.0286993	0.0701158	0.093474	0.0578393	0.0387224	0.0518802	0.0132258	0.044015	0.0603896	0.0707452	0.0224454	0.0594424	0.103633	0.0471304	0.0290674	0.0378072	0.043242	0.0588869	0.0539782	0.015551	0.0281541	0.0703709	0.092214	0.0549914	0.0394912	0.050728	0.0128537	0.0422515	0.0566503
e.coli_o111_h-	BACTERIA	Host-associated	0.0942125	0.056782	0.0400916	0.0523964	0.0117208	0.0444394	0.0590966	0.072819	0.0221067	0.0590699	0.103504	0.0455004	0.0277826	0.038064	0.0440332	0.0598744	0.0543159	0.0152902	0.0289355	0.0699627	0.0927195	0.0582319	0.0391852	0.051708	0.0134042	0.0440592	0.0605257	0.0701564	0.0224379	0.0596513	0.102884	0.0477703	0.0291861	0.0379112	0.042932	0.0596215	0.0537329	0.0154851	0.0283215	0.0700758	0.0914147	0.0551549	0.0399669	0.0506634	0.0129382	0.0422707	0.0569147
e.coli_o157	BACTERIA	Host-associated (animal)	0.0936915	0.0560644	0.0409462	0.0522417	0.0116086	0.0442016	0.0582782	0.0729963	0.0222503	0.0591409	0.103811	0.0451304	0.0277133	0.0381473	0.0437451	0.0602707	0.0550822	0.0153615	0.0289044	0.0696931	0.0917401	0.0571592	0.0400645	0.0514221	0.0131597	0.043795	0.0594033	0.0700407	0.0227719	0.0600043	0.103624	0.0475352	0.0299367	0.0385922	0.0427062	0.060211	0.0541736	0.0154746	0.0284912	0.0696939	0.0904078	0.0542885	0.0412306	0.0506469	0.0127613	0.0420637	0.0559687
e.coli_o157_ec4115	BACTERIA	Host-associated (animal)	0.0944081	0.0564223	0.0404192	0.0521705	0.0115498	0.04436	0.0588584	0.0729874	0.0221866	0.0591188	0.103792	0.0455986	0.0278114	0.0382613	0.0438588	0.0596693	0.0545926	0.0152568	0.0288485	0.0698297	0.0927779	0.0575696	0.0396891	0.0512988	0.0131914	0.0438408	0.0600571	0.0699177	0.0226544	0.0596835	0.10278	0.0483561	0.0298965	0.0388598	0.0429446	0.0594328	0.0537536	0.0150745	0.0284957	0.0697259	0.0905124	0.054206	0.0408361	0.049971	0.0131682	0.0417794	0.0559945
e.coli_o157_tw14359	BACTERIA	Host-associated	0.0943518	0.0563743	0.0406122	0.052144	0.0115806	0.0442889	0.0585786	0.0731209	0.0221448	0.0590858	0.103724	0.0453535	0.0276029	0.0380676	0.0437829	0.0601479	0.0549994	0.0152917	0.0288083	0.0699402	0.0924852	0.0578045	0.0396085	0.051391	0.0131752	0.0439214	0.0598708	0.0701894	0.0226594	0.0596597	0.103299	0.0477884	0.0294106	0.0384487	0.0429833	0.0598047	0.0539519	0.0153077	0.0284195	0.0698212	0.0905585	0.0545503	0.0407715	0.0501721	0.0129863	0.0420245	0.0559466
e.coli_o157j	BACTERIA	Host-associated (animal)	0.0940666	0.0564377	0.040717	0.052236	0.0116752	0.0442872	0.0584646	0.0731916	0.0222004	0.0590073	0.103628	0.0452797	0.0275952	0.0380043	0.0438718	0.0601379	0.0551323	0.0153166	0.0288881	0.0698605	0.0922664	0.0582309	0.0394998	0.0513326	0.0134677	0.0439635	0.0598352	0.0701264	0.0226735	0.0596267	0.103022	0.0478136	0.0292808	0.0380817	0.0430921	0.0599285	0.0542922	0.0154001	0.0283524	0.0697135	0.0910691	0.0550323	0.0405557	0.0505474	0.0129318	0.0423446	0.0564123
e.coli_o26_h11	BACTERIA	Host-associated	0.094924	0.057104	0.0400008	0.0521732	0.0117255	0.0444906	0.0591796	0.0730694	0.0221222	0.0586651	0.103408	0.0452745	0.027697	0.0377002	0.0441519	0.0598789	0.0547609	0.0153536	0.0286846	0.0696347	0.0933839	0.0587562	0.0390702	0.0515203	0.0132961	0.0438825	0.0607817	0.0700654	0.0224606	0.0593132	0.102822	0.0478754	0.0292765	0.0375808	0.043189	0.0594018	0.054231	0.0153782	0.0280148	0.0697007	0.0920016	0.0555526	0.0399097	0.0504709	0.012923	0.0420969	0.057062
e.coli_s88	BACTERIA	Host-associated	0.0951259	0.0557887	0.03946	0.0516787	0.0116394	0.0445886	0.057723	0.0733776	0.0224291	0.0595617	0.105474	0.0445772	0.0282024	0.0383901	0.0441207	0.0590932	0.0544913	0.0154558	0.0284086	0.0704115	0.0934486	0.0566416	0.0386856	0.0509735	0.0129799	0.0441874	0.0586831	0.071263	0.0231639	0.0601397	0.104839	0.0466527	0.0296184	0.0384216	0.0433438	0.058855	0.0540656	0.0154909	0.0280715	0.0704756	0.0926854	0.0543241	0.039094	0.0499532	0.0125939	0.042554	0.0555795
e.coli_se11	BACTERIA	Host-associated (animal)	0.0947695	0.0561638	0.039782	0.0519621	0.0116349	0.0443155	0.0579689	0.0732193	0.022195	0.0593828	0.104911	0.0444986	0.0280358	0.0387177	0.0441114	0.0593321	0.0546431	0.0154308	0.0288656	0.0700602	0.0931257	0.0569054	0.0392764	0.051092	0.0132063	0.0438578	0.0587321	0.0704649	0.0228076	0.0603775	0.104493	0.046839	0.0295823	0.0392442	0.0433272	0.0591379	0.0539327	0.0152736	0.0283639	0.069961	0.0915352	0.0543462	0.0401942	0.0499574	0.0129349	0.0421026	0.055215
e.coli_secec	BACTERIA	Host-associated (animal)	0.0947179	0.055051	0.0402198	0.0516687	0.0116077	0.0444234	0.0574345	0.0728431	0.0224938	0.0601554	0.106242	0.0445987	0.0280923	0.0390677	0.0438137	0.0590436	0.0543083	0.0151963	0.0288105	0.0702102	0.0935919	0.0561115	0.0391166	0.0508761	0.0129555	0.0443427	0.0585712	0.0705134	0.0232624	0.0605351	0.105736	0.0465067	0.0295251	0.0393136	0.0435552	0.058493	0.0533204	0.0150617	0.0284252	0.0701862	0.0915531	0.0533026	0.0404335	0.0494457	0.0128979	0.0421093	0.0545647
e.coli_umn026	BACTERIA	Host-associated	0.0944482	0.0552528	0.0403473	0.051796	0.0116349	0.044357	0.0575699	0.0730053	0.0223593	0.0596605	0.105352	0.0448919	0.0280705	0.0386886	0.0439525	0.0596708	0.055	0.0152581	0.0285338	0.0701481	0.0929172	0.0562563	0.0392543	0.0509021	0.0131136	0.0440997	0.058778	0.0706511	0.0231893	0.0601238	0.104953	0.0470684	0.0295671	0.0387812	0.0434473	0.0593155	0.054128	0.0152391	0.0281961	0.0700185	0.0916311	0.0536675	0.0401949	0.0500983	0.0127674	0.0422693	0.055557
e.coli_uti89	BACTERIA	Host-associated (animal)	0.0943297	0.0563056	0.0398397	0.0512186	0.0121791	0.0448182	0.0566023	0.0728711	0.0229543	0.059694	0.105158	0.0439223	0.0281814	0.0394723	0.0438979	0.0596176	0.0549011	0.0152034	0.0284858	0.0703472	0.0918202	0.05741	0.0394891	0.0498575	0.0140479	0.0440991	0.0569084	0.070014	0.023904	0.0607426	0.104391	0.0462366	0.0297754	0.040384	0.043274	0.0600267	0.054332	0.0151326	0.0281505	0.0700042	0.0906592	0.0549913	0.0400108	0.0488841	0.0137468	0.0425456	0.0536351
e.cuniculi	EUKARYA	Host-associated (animal, mosquito)	0.0504722	0.0671038	0.0389576	0.0546155	0.0204665	0.0227962	0.0810276	0.0652261	0.0192933	0.0667815	0.0952011	0.0708466	0.0300727	0.0478314	0.0338923	0.0799074	0.0409037	0.0078889	0.0362317	0.0704839	0.0503637	0.0673881	0.039045	0.0547502	0.0208739	0.0228429	0.080581	0.0651464	0.0193841	0.0667144	0.0942212	0.0721533	0.0306854	0.0473723	0.034104	0.0789948	0.0409665	0.00802591	0.0364848	0.0699022	0.0504839	0.0647383	0.0386597	0.0531786	0.0213583	0.022131	0.0765005
e.dispar	EUKARYA	Host-associated	0.0332562	0.0344319	0.0658976	0.0491555	0.0230681	0.04094	0.0777165	0.0442162	0.0178693	0.0971675	0.0878669	0.0885146	0.0227365	0.0482177	0.0351502	0.073832	0.0559486	0.00776065	0.0405008	0.0523191	0.0337349	0.0352836	0.0645013	0.0498889	0.0224893	0.0412064	0.0772951	0.0448092	0.0185443	0.0957381	0.0872192	0.0887694	0.0239262	0.0491721	0.0352798	0.0729888	0.0559909	0.00816692	0.0415647	0.053431	0.0295839	0.031406	0.0641767	0.0463456	0.0239822	0.0380455	0.0681325
e.eligens	BACTERIA	Host-associated	0.0722351	0.0388369	0.0532573	0.0627841	0.0150881	0.0271983	0.0697124	0.0679123	0.0156555	0.0826281	0.0805863	0.0741472	0.0322682	0.0402832	0.0282279	0.0607903	0.0543791	0.00773026	0.0444951	0.0717844	0.0704664	0.0397721	0.0522412	0.0624514	0.0158312	0.0272936	0.0716953	0.0668338	0.015978	0.0830396	0.0812084	0.0760027	0.0338765	0.0401768	0.027739	0.0595781	0.0526346	0.00787638	0.0435481	0.0717569	0.0694798	0.0377028	0.0535726	0.0611182	0.0160167	0.0264459	0.0673919
e.faecalis	BACTERIA	Versatile	0.0733134	0.0376193	0.0470944	0.0492883	0.00664195	0.0452515	0.0746566	0.0648379	0.0170708	0.0723732	0.0979778	0.0708676	0.0259243	0.0460084	0.0355504	0.0577336	0.0624472	0.00948448	0.0367468	0.0691121	0.0703749	0.0382729	0.0463547	0.0484889	0.00773448	0.0445437	0.077371	0.0622128	0.0173099	0.073834	0.0987415	0.0744792	0.0274415	0.0467205	0.0338791	0.057095	0.0600133	0.00952346	0.0368479	0.0687612	0.0691307	0.0365744	0.0467263	0.046817	0.00773595	0.0422947	0.0712162
e.fergusonii	BACTERIA	Host-associated	0.0952848	0.0553451	0.03929	0.0515829	0.0115161	0.0447715	0.0578617	0.0731319	0.0223701	0.0601522	0.106884	0.0442905	0.028005	0.0384972	0.0442985	0.0586618	0.0543037	0.0152746	0.0280944	0.0703813	0.093835	0.0559529	0.0382466	0.0510552	0.0128865	0.0444482	0.0590018	0.0711083	0.023064	0.0608797	0.106281	0.0464214	0.0296335	0.0385596	0.0436727	0.0582908	0.0531083	0.0152978	0.0277647	0.0704916	0.0927396	0.0537082	0.038789	0.0499617	0.0126043	0.0428321	0.0557602
e.histolytica	EUKARYA	Host-associated (animal)	0.0355029	0.0343504	0.0649309	0.0502664	0.0222811	0.0424417	0.0784431	0.0443724	0.0184633	0.0925468	0.0881144	0.0880288	0.0232802	0.0479062	0.0358778	0.0738319	0.0566079	0.00784375	0.0390835	0.0549145	0.0359505	0.0348731	0.0638384	0.0509178	0.0218314	0.0429726	0.0782449	0.045074	0.0188637	0.0911012	0.0862488	0.0885447	0.0243729	0.0483793	0.0361869	0.0729318	0.0564718	0.00821059	0.0394205	0.0555651	0.0333707	0.0322737	0.0651692	0.0497744	0.0234602	0.041457	0.0724054
e.ictaluri	BACTERIA	Aquatic	0.104551	0.0659872	0.0333127	0.0521276	0.013064	0.0491677	0.0504893	0.0758565	0.0240701	0.0558963	0.114435	0.0338311	0.0272421	0.0358597	0.0460938	0.0582029	0.0503574	0.0141009	0.0285712	0.0667837	0.10158	0.0672633	0.0328441	0.0507203	0.0154018	0.0482003	0.0498285	0.0736387	0.0251893	0.0572419	0.11235	0.0357691	0.0294424	0.0368958	0.0459096	0.0580089	0.0501993	0.0144259	0.0289171	0.0661735	0.0988214	0.0636849	0.0336433	0.049258	0.0153906	0.0452962	0.0469524
e.lenta	BACTERIA	Host-associated	0.123148	0.0606814	0.0275325	0.0618805	0.015952	0.0280864	0.0651586	0.0829045	0.0171073	0.0474098	0.0938979	0.0367644	0.0266079	0.0392132	0.043637	0.0574014	0.0507718	0.0113365	0.0282818	0.0822249	0.121974	0.0625965	0.0268252	0.062356	0.0170698	0.0279325	0.0670882	0.0813322	0.017496	0.0477202	0.0938282	0.0377749	0.0275081	0.0384785	0.0431265	0.0560433	0.0499934	0.0108558	0.0279091	0.0820911	0.122038	0.0593572	0.0267573	0.0594191	0.0167375	0.0271851	0.0626843
e.litoralis	BACTERIA	Aquatic	0.123018	0.0690454	0.0262886	0.063459	0.00812185	0.0322049	0.0660631	0.0879459	0.0191401	0.0508593	0.0962708	0.0333125	0.0248963	0.0369512	0.050797	0.0534291	0.0523129	0.0143207	0.0221632	0.0693999	0.123433	0.0698876	0.0251798	0.0631709	0.00899168	0.0318362	0.066796	0.0863208	0.0198729	0.0510357	0.0959079	0.0345503	0.0266517	0.0363828	0.0507457	0.0525896	0.0512374	0.0148817	0.0214943	0.0690346	0.122716	0.0677321	0.0257455	0.0619453	0.00856941	0.0313836	0.0640413
e.minutum	BACTERIA	Gut	0.0837812	0.0370881	0.0498246	0.0488246	0.0118924	0.0288252	0.0644194	0.0694638	0.015032	0.0754272	0.0908316	0.0884046	0.024467	0.0494886	0.0370456	0.0614559	0.0534622	0.00837832	0.0355011	0.0663869	0.0832756	0.0359637	0.0496541	0.0482682	0.0133067	0.0284707	0.0640312	0.0678305	0.0151497	0.0769195	0.0919546	0.0913446	0.0253672	0.0498774	0.0355444	0.0597571	0.0527371	0.00852513	0.0355697	0.066453	0.0828551	0.0352961	0.0497199	0.0474186	0.0128544	0.0278012	0.0612405
e.rectale	BACTERIA	Host-associated	0.072626	0.0409282	0.0493369	0.063269	0.0152071	0.0308743	0.0705855	0.0660317	0.0173559	0.0783031	0.0836389	0.0739638	0.0313779	0.0413777	0.0298216	0.0608737	0.0541353	0.00882052	0.043802	0.0676711	0.0705493	0.0424433	0.0486869	0.060464	0.0168215	0.0307934	0.0703656	0.0640445	0.0182099	0.0800424	0.0841051	0.0755132	0.0335735	0.0425333	0.029717	0.0604001	0.0530313	0.00896498	0.043336	0.0664049	0.067972	0.0394511	0.0498346	0.0589476	0.0174517	0.0295517	0.065426
e.ruminantium	BACTERIA	Host-associated (animal)	0.0516045	0.0348667	0.065864	0.0545914	0.0163413	0.0332742	0.0546809	0.0540957	0.0225612	0.100299	0.0956876	0.0723589	0.0236389	0.043856	0.0309365	0.0815849	0.0508978	0.00629667	0.0401369	0.0664268	0.0510451	0.0332959	0.0668443	0.0529873	0.017157	0.0325628	0.0533067	0.0529702	0.0223426	0.103052	0.0965927	0.0728608	0.0250973	0.0448962	0.0303086	0.0795212	0.050445	0.00658768	0.0413568	0.06677	0.0502939	0.0325675	0.0663031	0.0524746	0.0174204	0.0315882	0.0518272
e.ruminantium_gardel	BACTERIA	Host-associated (animal)	0.0510237	0.0347368	0.0661742	0.0542384	0.0165977	0.033142	0.0540155	0.0535195	0.0226252	0.10061	0.0959917	0.0724215	0.0241729	0.0443997	0.0305584	0.0812085	0.0510457	0.00634147	0.0408491	0.066328	0.0497503	0.0329026	0.0676582	0.0519262	0.0176249	0.0320085	0.0523384	0.0513045	0.0225228	0.103874	0.097402	0.0730236	0.0260949	0.0463089	0.0295968	0.0789358	0.050823	0.00655414	0.0430872	0.0662634	0.0484418	0.0321276	0.0673238	0.0511321	0.0181563	0.0310576	0.0503349
e.ruminantium_welgevonden	BACTERIA	Host-associated (animal)	0.0511504	0.0347241	0.0660851	0.0540519	0.0164922	0.033132	0.0541807	0.0535746	0.0225685	0.100869	0.095876	0.0725382	0.0242516	0.0443519	0.0306293	0.0811172	0.0507799	0.00637457	0.0407658	0.066487	0.0496592	0.0327938	0.0675107	0.0516	0.017577	0.0320686	0.0524423	0.0512272	0.0226064	0.104565	0.0971813	0.07304	0.0262807	0.0463037	0.0295333	0.0787735	0.0506178	0.00660038	0.043013	0.066606	0.0486444	0.0321367	0.06707	0.0509225	0.0177462	0.0311402	0.0506203
e.sakazakii	BACTERIA	Host-associated	0.103943	0.0611419	0.0359308	0.0525244	0.0104698	0.0440702	0.0568324	0.0746382	0.022965	0.0535509	0.107942	0.0399047	0.0269567	0.0394056	0.0458509	0.0559484	0.0539634	0.0154306	0.0273558	0.0711754	0.102465	0.0616696	0.0355095	0.0516182	0.0117745	0.0435598	0.0576843	0.0720978	0.0235546	0.054786	0.106762	0.0427575	0.0286062	0.0403495	0.0449903	0.0558759	0.0532052	0.0151291	0.0273273	0.0702774	0.101235	0.0595115	0.0359503	0.0504138	0.0114076	0.0420041	0.054223
e.sibiricum	BACTERIA	Aquatic	0.081533	0.052733	0.0326231	0.0535831	0.005813	0.0428094	0.0709747	0.0693478	0.0215473	0.0672824	0.104414	0.0535267	0.0263569	0.043761	0.0380393	0.0563227	0.0632744	0.00972854	0.0329129	0.0734167	0.0797856	0.0529105	0.0319949	0.0535343	0.00655666	0.0432977	0.0724176	0.0680372	0.0219744	0.0674655	0.105059	0.0539075	0.0272596	0.0440825	0.0373592	0.0558053	0.0624146	0.0100175	0.0328941	0.073226	0.0793001	0.0509275	0.0320172	0.0510287	0.00624353	0.0412089	0.0669609
e.tarda	BACTERIA	Host-associated	0.109562	0.0671189	0.0317345	0.0518908	0.0125205	0.0492878	0.0495702	0.075659	0.0236433	0.0551584	0.116369	0.0319826	0.0268433	0.0360916	0.047057	0.0574105	0.0493258	0.0139757	0.028889	0.06591	0.107383	0.0682817	0.0315767	0.0511686	0.0140047	0.0491389	0.0501552	0.0736356	0.0246558	0.0559952	0.114175	0.0339335	0.0285554	0.0366418	0.0467428	0.0570811	0.0486825	0.0136847	0.0289948	0.0655131	0.104973	0.0651671	0.0324362	0.0492894	0.0140711	0.0462919	0.046664
e.tasmaniensis	BACTERIA	Host-associated (plants)	0.0973437	0.0594119	0.0377566	0.0527342	0.0104393	0.0471489	0.0542851	0.0741184	0.0228443	0.0568716	0.11012	0.0425408	0.0266513	0.0380652	0.0439853	0.0637759	0.0514187	0.014295	0.0276782	0.0685156	0.0961923	0.0590328	0.0370487	0.0520354	0.0116952	0.0468172	0.0547546	0.0722951	0.0232695	0.0579267	0.109645	0.0442836	0.0281332	0.0383549	0.0435087	0.0635547	0.0512874	0.0142582	0.0270158	0.0688912	0.0946628	0.0570099	0.0377147	0.0509013	0.0114958	0.0447981	0.0521797
enterobacter_638	BACTERIA	Host-associated (plants)	0.0974126	0.0555428	0.0382499	0.0528958	0.010282	0.0438817	0.0562743	0.0747343	0.0225708	0.0576423	0.106955	0.0430899	0.0282232	0.0388018	0.0440657	0.0597757	0.0554876	0.0152118	0.0270517	0.0718511	0.0961884	0.0559131	0.0372561	0.0532919	0.0113943	0.0438335	0.0582398	0.072622	0.0232719	0.0577988	0.106113	0.0450952	0.029125	0.0386476	0.0435255	0.0591932	0.0547233	0.0150505	0.0268403	0.0718767	0.0960273	0.0541537	0.0374949	0.0514217	0.010968	0.0422595	0.0546779
exiguobacterium_at1b	BACTERIA	Specialized	0.0787571	0.0533753	0.0337835	0.0555677	0.00548488	0.0376406	0.0765535	0.0694196	0.0225276	0.0662456	0.100811	0.0497832	0.0285223	0.0435984	0.03754	0.0571899	0.0610224	0.0111252	0.0336326	0.07742	0.077366	0.0538296	0.0329418	0.0557284	0.00622814	0.038217	0.0782407	0.0681306	0.0231488	0.0663443	0.101166	0.0502403	0.0298163	0.0433093	0.0368201	0.0560492	0.0598942	0.0114719	0.0335741	0.077483	0.0765937	0.0518973	0.0329678	0.053301	0.00584458	0.0367086	0.0729904
f.alni	BACTERIA	Host-associated (animal)	0.147519	0.0891327	0.0150383	0.0616958	0.00765329	0.0252348	0.0476098	0.100299	0.0218565	0.0321693	0.100992	0.0122184	0.0151425	0.0255383	0.0692429	0.0510989	0.0596475	0.0141629	0.0175189	0.0862299	0.142756	0.0927272	0.0150145	0.0608739	0.00906887	0.0252882	0.0480112	0.0983701	0.0224652	0.0326712	0.0981273	0.0127389	0.0173393	0.0254754	0.0696236	0.0522625	0.0596107	0.0146234	0.0174708	0.0854814	0.143423	0.0889854	0.0152085	0.0603412	0.00849279	0.0249111	0.0467478
f.bacterium	BACTERIA	Specialized	0.0705433	0.0376437	0.0591408	0.0544196	0.0072734	0.0352897	0.0646583	0.0657488	0.0176779	0.0730679	0.0914123	0.074162	0.0246234	0.0543992	0.0357088	0.0643593	0.0571711	0.0103108	0.0392062	0.0631835	0.069476	0.0374228	0.0569321	0.0539187	0.00840124	0.0347796	0.0667511	0.0632575	0.0185629	0.0743752	0.0924031	0.0776496	0.0263489	0.0558421	0.0350171	0.0628413	0.0548976	0.0102281	0.0380911	0.0628042	0.0682875	0.0363639	0.058051	0.0527639	0.00802641	0.0339788	0.0627905
f.johnsoniae	BACTERIA	Versatile	0.0644765	0.0315869	0.0654677	0.0543597	0.00776986	0.0344329	0.0640995	0.0620092	0.0162998	0.0795845	0.0908637	0.0816511	0.0205348	0.0531543	0.034	0.0672484	0.0591214	0.0107933	0.0421762	0.0603703	0.0624052	0.0312257	0.0626918	0.0538632	0.00887765	0.0339715	0.0681936	0.0584604	0.0173543	0.0828471	0.0928044	0.0859373	0.0222044	0.0542955	0.0324302	0.0653418	0.0561115	0.0105901	0.0409735	0.0594206	0.0616025	0.0304398	0.0639868	0.0536163	0.00854954	0.0333021	0.0643548
f.magna	BACTERIA	Host-associated (animal)	0.050993	0.0337188	0.0648639	0.0666166	0.0100873	0.0263276	0.0740246	0.0570219	0.0133012	0.0923125	0.0884133	0.0977231	0.0265304	0.0462694	0.0266477	0.0627241	0.0502674	0.00548436	0.0416697	0.065003	0.0490682	0.0339576	0.0645988	0.0660856	0.0116331	0.0258799	0.0756446	0.0551688	0.0136128	0.0949902	0.0903739	0.0977344	0.0282087	0.0468503	0.024856	0.0616148	0.0476509	0.00539999	0.0418757	0.0647955	0.0492451	0.0324289	0.0647121	0.0643265	0.0113418	0.0249014	0.0705723
f.nodosum	BACTERIA	Aquatic	0.0555542	0.0393157	0.0509532	0.0499391	0.00671897	0.0243727	0.0784937	0.063423	0.014448	0.0924227	0.0941234	0.0868535	0.022696	0.0516658	0.034034	0.0602351	0.0483223	0.00883286	0.0431902	0.0744057	0.0551149	0.0388201	0.0501064	0.0496694	0.00763278	0.0238479	0.0795211	0.063695	0.0147253	0.0933489	0.0938635	0.0876193	0.0239277	0.0516087	0.0335103	0.0588466	0.0474374	0.00865497	0.0423224	0.0757274	0.0541549	0.0374462	0.0509807	0.0483344	0.00715217	0.0231949	0.0750143
f.nucleatum	BACTERIA	Gut	0.0546796	0.0319731	0.0638779	0.0539864	0.00772167	0.0216745	0.0788347	0.0633712	0.0118001	0.0994834	0.0934248	0.101176	0.0238753	0.0490345	0.0255027	0.0597917	0.0484905	0.00621402	0.0442504	0.0608377	0.0531357	0.0327422	0.0619701	0.0540828	0.00836809	0.0217014	0.0818644	0.0601644	0.0120844	0.0995728	0.0937764	0.105345	0.0250907	0.0490877	0.0251823	0.0577481	0.0462407	0.00623856	0.0441691	0.0614348	0.051323	0.0304621	0.0627476	0.0515989	0.00850085	0.020926	0.075217
f.philomiragia	BACTERIA	Host-associated (animal)	0.0672768	0.0332953	0.0586333	0.0567986	0.0112402	0.0348417	0.0562187	0.0587589	0.0177092	0.0917772	0.0955352	0.0796494	0.0231022	0.0490055	0.0307712	0.0704437	0.050961	0.00905916	0.0414734	0.0634496	0.06602	0.0328436	0.0591298	0.0574124	0.0120584	0.0352936	0.0569961	0.0573442	0.0178894	0.0927555	0.0947559	0.0820525	0.0235357	0.0483746	0.0301155	0.0696284	0.0505947	0.00894092	0.0413904	0.0628685	0.065242	0.031536	0.0588584	0.0551382	0.0119784	0.0338752	0.053269
f.psychrophilum	BACTERIA	Versatile	0.0631149	0.0298622	0.068535	0.0500922	0.00808356	0.034856	0.0631025	0.0603098	0.0164542	0.0880057	0.091124	0.0852589	0.0214294	0.0540097	0.0323193	0.0639078	0.0611711	0.00917355	0.0398411	0.059349	0.0607112	0.0296609	0.0668049	0.0494424	0.00882177	0.0346502	0.0659849	0.0573703	0.0171357	0.0909534	0.0930597	0.0892709	0.0229737	0.0550545	0.0308136	0.0625498	0.0577925	0.00917653	0.0391975	0.0585756	0.059655	0.0285722	0.0681336	0.0483227	0.00877203	0.0335143	0.0619455
f.succinogenes	BACTERIA	Host-associated	0.0812395	0.0442863	0.0486775	0.0600137	0.013897	0.0289692	0.0656491	0.0693436	0.0177709	0.0614174	0.086899	0.0699092	0.0257877	0.0484886	0.0379241	0.0676503	0.05261	0.0128865	0.0372093	0.0693712	0.0820477	0.0450572	0.0465783	0.0582694	0.0148039	0.0292691	0.0670652	0.0674046	0.0181551	0.0625997	0.0888726	0.0710991	0.0274446	0.0493889	0.0380195	0.0651049	0.0506417	0.0124496	0.0360634	0.0696655	0.0796884	0.0435802	0.0476826	0.0585064	0.0148996	0.0282162	0.0640894
f.tularensis	BACTERIA	Host-associated (animal)	0.0692533	0.0332451	0.058287	0.0560471	0.0110951	0.0375056	0.0559303	0.0571117	0.01767	0.0931361	0.0966157	0.0798714	0.022967	0.0493252	0.0308119	0.0673897	0.0509433	0.00881691	0.0416715	0.062306	0.0681062	0.0322074	0.0587711	0.0564399	0.012068	0.0382273	0.0559708	0.0554895	0.0178776	0.0939792	0.0959244	0.0812445	0.023506	0.0490435	0.0305319	0.0672459	0.0508417	0.00885958	0.04202	0.0616454	0.0668901	0.0309755	0.0588746	0.0541554	0.0119932	0.0366768	0.0521755
f.tularensis_fsc147	BACTERIA	Host-associated (animal)	0.0705462	0.0331407	0.0580409	0.0558654	0.0109328	0.0374541	0.0558588	0.0582662	0.0173997	0.0928491	0.0969616	0.0798203	0.0230251	0.0490606	0.0305013	0.0666921	0.0511455	0.00851652	0.0402569	0.0636663	0.0698068	0.0319808	0.0584533	0.0563652	0.0118223	0.0382057	0.0559162	0.0571454	0.0175728	0.0936068	0.0960876	0.0812369	0.0235562	0.0487264	0.0301253	0.0662243	0.0510969	0.00847684	0.0400886	0.0635056	0.0684127	0.030679	0.058539	0.0539263	0.0117858	0.0365332	0.05218
f.tularensis_fsc198	BACTERIA	Host-associated (animal)	0.0692247	0.0332452	0.0582514	0.0560431	0.0111098	0.0375012	0.0559266	0.0571251	0.0176726	0.0930745	0.0966179	0.0798909	0.0229665	0.0493418	0.030798	0.0673938	0.0509499	0.00881921	0.041701	0.0623468	0.0681048	0.0322069	0.0587323	0.0564227	0.0120678	0.0382285	0.0559627	0.0555028	0.0178632	0.0939672	0.0959181	0.081227	0.0235141	0.0490651	0.0304975	0.0672633	0.0508345	0.00886731	0.0420539	0.0617003	0.0668856	0.0309738	0.0588207	0.0541327	0.0119913	0.0366781	0.052162
f.tularensis_fta	BACTERIA	Host-associated (animal)	0.0690338	0.0339381	0.0578907	0.0559991	0.0114038	0.0370602	0.056193	0.0572671	0.0177522	0.0926922	0.0959269	0.0804271	0.0229932	0.0497091	0.0310288	0.067015	0.0508957	0.00895118	0.041663	0.0621598	0.0677913	0.0331672	0.0582486	0.0563364	0.0124018	0.0376869	0.0559674	0.0558015	0.0179302	0.0933914	0.0953615	0.0818315	0.0236894	0.0495841	0.0306041	0.0669303	0.0507765	0.00898202	0.0419114	0.0616066	0.0662846	0.0318144	0.0584946	0.0539711	0.012298	0.0360303	0.0519711
f.tularensis_lvs	BACTERIA	Host-associated (animal)	0.0689193	0.0334731	0.0583357	0.0557809	0.0113909	0.0370415	0.0553319	0.0569543	0.0177626	0.0933869	0.0961922	0.0796685	0.0228568	0.0500161	0.0309144	0.0676264	0.0511163	0.00904216	0.0420779	0.0621121	0.0679317	0.0326874	0.0587939	0.0561162	0.0123361	0.0374955	0.0549838	0.0556627	0.0181006	0.0943304	0.0954247	0.0806836	0.0234216	0.0500285	0.0303289	0.0673854	0.051049	0.00914652	0.0424763	0.0616172	0.0667617	0.0313211	0.0589306	0.0536527	0.0122663	0.0358685	0.051056
f.tularensis_osu18	BACTERIA	Host-associated (animal)	0.0692106	0.0333021	0.0582149	0.0557915	0.0111532	0.0373255	0.0562617	0.0572979	0.0173106	0.093034	0.0965745	0.0804511	0.023083	0.0491553	0.0309489	0.0670702	0.0509638	0.00874681	0.0414447	0.0626596	0.0679008	0.0321861	0.0587936	0.0557565	0.012177	0.0379791	0.0559677	0.0554476	0.0172639	0.0941503	0.0965819	0.0820806	0.0238431	0.0491142	0.0304036	0.067098	0.0506654	0.00870734	0.0417289	0.0621546	0.0662494	0.0308504	0.0591461	0.0533165	0.0122065	0.0361615	0.0518595
f.tularensis_u112	BACTERIA	Host-associated (animal)	0.0706301	0.0325124	0.0588229	0.0554034	0.0109659	0.0378291	0.0547751	0.0582052	0.0172769	0.0927819	0.0974545	0.0790882	0.0225672	0.0493089	0.0308616	0.0669554	0.0513803	0.0091022	0.0410743	0.0630044	0.0696008	0.0317489	0.0590344	0.0558376	0.0118246	0.0386288	0.0550798	0.0570591	0.0175609	0.0933749	0.0967367	0.0807561	0.0231443	0.0488939	0.0304724	0.0661774	0.0512769	0.00902937	0.040833	0.06293	0.0685799	0.0304787	0.0590141	0.053499	0.0118169	0.0369659	0.0513798
f.tularensis_wy96-3418	BACTERIA	Host-associated (animal)	0.0693993	0.0329845	0.0584052	0.0557651	0.0111249	0.0372883	0.0560027	0.0574644	0.0173181	0.0929741	0.0964639	0.0801439	0.0227073	0.0496273	0.0309603	0.0676307	0.0509087	0.00878781	0.0415346	0.0625089	0.0681686	0.032077	0.0588892	0.0561558	0.0119588	0.0378047	0.056112	0.0559447	0.0173547	0.0936839	0.0957041	0.0819203	0.0232085	0.0494645	0.0306503	0.0674773	0.050762	0.00873724	0.0418101	0.0621161	0.0668144	0.0307246	0.0591399	0.0537027	0.0119947	0.0361367	0.0521569
frankia_cci3	BACTERIA	Versatile	0.136843	0.0910761	0.0163809	0.0604417	0.00835602	0.0253575	0.0494244	0.0953564	0.0229602	0.035062	0.101486	0.0148231	0.0161567	0.0261162	0.0671245	0.0525478	0.0606548	0.0144444	0.018481	0.0869078	0.134322	0.0924481	0.0163491	0.0604607	0.0091267	0.025456	0.0500875	0.0940878	0.0234215	0.0357907	0.0997496	0.0151302	0.0174817	0.0258675	0.0665134	0.0530711	0.0605945	0.0148396	0.0184176	0.0867849	0.13495	0.0901897	0.0163129	0.0598318	0.00874043	0.0249535	0.0487296
frankia_ean1pec	BACTERIA	Versatile	0.140032	0.0881552	0.0167098	0.0612756	0.00798626	0.0258811	0.0506285	0.0968455	0.0222931	0.0335654	0.100487	0.0140922	0.0163266	0.0263041	0.0669559	0.0527207	0.0609897	0.01458	0.0183583	0.0858135	0.136548	0.090001	0.0167685	0.0611445	0.00887836	0.0259872	0.051489	0.0945857	0.0230468	0.0344497	0.0986901	0.0147052	0.0177541	0.0263761	0.0662848	0.0532509	0.0610126	0.0148141	0.018471	0.0857421	0.137039	0.0875303	0.0168554	0.0603837	0.00850431	0.0255512	0.0502243
g.aurantiaca	BACTERIA	Aquatic	0.127546	0.0810561	0.0246794	0.0552767	0.0069242	0.0345865	0.0502073	0.0846404	0.020793	0.0423332	0.099157	0.0226147	0.0226795	0.0322726	0.0540374	0.0587793	0.0633304	0.0143758	0.0211085	0.0836017	0.128001	0.0809296	0.0229327	0.0550081	0.00784245	0.0339584	0.0508508	0.0836378	0.0218823	0.0426341	0.0997834	0.0228765	0.0241548	0.0320853	0.0542875	0.0576714	0.0622711	0.0144248	0.0205785	0.0841893	0.127065	0.0796611	0.023732	0.05441	0.00740017	0.0336329	0.0491897
g.bemidjiensis	BACTERIA	Terrestrial	0.100723	0.0599007	0.0313867	0.0499542	0.0130941	0.0340376	0.0665983	0.0815214	0.0197558	0.0539515	0.105379	0.0501258	0.0251258	0.0395844	0.0463322	0.0594114	0.0508533	0.0100521	0.0275422	0.0746694	0.0985756	0.0599487	0.0302262	0.0495498	0.0144216	0.03376	0.0676976	0.0801101	0.019896	0.0546877	0.104973	0.0532033	0.0268061	0.0396332	0.0455976	0.0583674	0.0496042	0.0101935	0.0272252	0.0755236	0.0986303	0.0588172	0.0307515	0.0490206	0.0138451	0.0330573	0.0646621
g.bethesdensis	BACTERIA	Host-associated (animal)	0.120509	0.0728516	0.0265215	0.0540609	0.009442	0.0350218	0.0511233	0.087706	0.02438	0.0520904	0.104739	0.0264294	0.02605	0.0336148	0.0553856	0.0597121	0.0557237	0.013737	0.0211418	0.06976	0.120525	0.074937	0.0243052	0.0540677	0.010888	0.0348484	0.051814	0.0847288	0.0255554	0.0514401	0.104266	0.0274246	0.0279219	0.0336856	0.0572981	0.058595	0.0540053	0.0139773	0.0207983	0.068919	0.118275	0.0717081	0.0261343	0.0532974	0.0103276	0.0341809	0.0498277
g.bronchialis	BACTERIA	Host-associated	0.128409	0.0756183	0.0209696	0.0678458	0.00764455	0.0274812	0.0509967	0.0886514	0.0224325	0.0456377	0.0940648	0.0206579	0.0199048	0.0292918	0.0568418	0.0559982	0.0644765	0.0146331	0.0205235	0.0879199	0.128374	0.0767468	0.020623	0.067723	0.00829019	0.0272366	0.0512897	0.087911	0.0227027	0.0456059	0.0928247	0.0207365	0.0207625	0.0288145	0.0561277	0.0561683	0.064683	0.014931	0.0202078	0.0882414	0.127985	0.0746831	0.0206074	0.0661507	0.00806742	0.0268138	0.0493453
g.diazotrophicus	BACTERIA	Host-associated (animal)	0.129542	0.0830407	0.0225627	0.0587107	0.0099988	0.0317755	0.045664	0.0893469	0.0240945	0.0472819	0.101711	0.0214008	0.0258419	0.0333708	0.058851	0.0517973	0.0556762	0.0142419	0.0210341	0.0740576	0.127897	0.0853251	0.0219376	0.0582641	0.0110609	0.0313012	0.0461321	0.0880976	0.024956	0.0474151	0.0994717	0.0227631	0.0273137	0.0329331	0.0596359	0.0521661	0.0549657	0.0143062	0.0204875	0.0735705	0.126712	0.0818235	0.0226721	0.0567828	0.0109251	0.0308405	0.0438486
g.diazotrophicus_j	BACTERIA	Host-associated (animal)	0.131366	0.081002	0.0225669	0.0593534	0.00939199	0.0318021	0.0460791	0.0894618	0.0235331	0.047501	0.102574	0.0212165	0.0255666	0.0332475	0.0583044	0.0511402	0.0557891	0.0142771	0.021064	0.0747622	0.130987	0.0822392	0.0214773	0.0595988	0.0101511	0.0313823	0.046791	0.0881091	0.0242819	0.047724	0.101515	0.021951	0.0267098	0.0326812	0.0590281	0.0505665	0.0552598	0.0141536	0.020497	0.0748961	0.129877	0.0792274	0.0223023	0.0579583	0.00993459	0.0309997	0.044569
g.forsetii	BACTERIA	Aquatic	0.062155	0.0370668	0.0595837	0.05788	0.00691555	0.0327865	0.0757383	0.0653024	0.0170818	0.078743	0.0921451	0.0774035	0.0233635	0.0525	0.0339841	0.0663626	0.0520772	0.010379	0.0390358	0.0594961	0.0600181	0.0370687	0.0577562	0.0557602	0.00786664	0.0323195	0.0768245	0.0619278	0.0181225	0.081033	0.0941297	0.0833157	0.0254403	0.0534266	0.0328185	0.0651583	0.0495635	0.0104456	0.038395	0.0586098	0.0590062	0.0361187	0.0587936	0.0550053	0.00769959	0.0315195	0.0724594
g.kaustophilus	BACTERIA	Aquatic	0.092129	0.060933	0.0309545	0.0485865	0.00867203	0.0366452	0.0741628	0.0722995	0.0232053	0.0637093	0.0994257	0.0564057	0.0265751	0.0416634	0.0428031	0.0492717	0.0497557	0.0129696	0.0336894	0.0761435	0.0901125	0.0620336	0.0308087	0.0480298	0.0097304	0.0371774	0.0746162	0.0712755	0.0237168	0.0637601	0.0988696	0.0573517	0.0281498	0.0422075	0.0421941	0.0490642	0.0491827	0.0128663	0.0330605	0.0757927	0.0885384	0.0586999	0.031051	0.0463697	0.00969119	0.0355821	0.0695406
g.lamblia	EUKARYA	Gut	0.0802094	0.0543576	0.0404671	0.0541875	0.0254788	0.0393138	0.0585736	0.0548172	0.0243657	0.0568401	0.10386	0.0512572	0.0232042	0.0344041	0.045977	0.0890785	0.0629234	0.0068497	0.0328314	0.0610041	0.0800861	0.0605326	0.0374338	0.0513793	0.028117	0.0376466	0.0559684	0.0581203	0.0268589	0.055252	0.102481	0.0498368	0.0265387	0.0338611	0.0479976	0.0836514	0.0591942	0.00876083	0.0303849	0.065898	0.0775529	0.0563925	0.0382914	0.05115	0.0295002	0.0368368	0.0536534
g.lovleyi	BACTERIA	Aquatic	0.0964672	0.0602575	0.0325398	0.0509767	0.0134546	0.0419133	0.0619505	0.0755701	0.0209735	0.0582928	0.110093	0.0473067	0.0245532	0.0382639	0.0451549	0.0591881	0.0553179	0.010831	0.0275921	0.0692962	0.0953141	0.060092	0.031682	0.050537	0.0151294	0.0413717	0.0630233	0.0745221	0.0211997	0.0587192	0.10878	0.0501064	0.0259719	0.0382645	0.0447638	0.0581641	0.0545577	0.0108955	0.0269602	0.0699454	0.094997	0.0590228	0.0320387	0.0500298	0.0144766	0.0405501	0.060737
g.metallireducens	BACTERIA	Aquatic	0.098018	0.0665783	0.0312679	0.0523571	0.012546	0.0286233	0.0663876	0.0837926	0.0205013	0.0575604	0.100047	0.0472157	0.0244157	0.0402338	0.0470447	0.0542619	0.0552246	0.0104694	0.0275012	0.0759504	0.0966445	0.066989	0.0300061	0.0520974	0.0134928	0.0284387	0.0683848	0.0825412	0.0206071	0.0584972	0.099799	0.0496596	0.0258328	0.0402408	0.0465069	0.0531307	0.053111	0.0103134	0.0268062	0.0769007	0.0964292	0.0657593	0.0307197	0.0513983	0.0131402	0.0279136	0.0652107
g.obscurus	BACTERIA	Terrestrial	0.143388	0.0849641	0.0138615	0.0622658	0.00695145	0.0271885	0.0559049	0.096371	0.0206473	0.0257628	0.107542	0.0125534	0.0154288	0.0250306	0.0638812	0.0472746	0.0598487	0.0148402	0.0173923	0.0989031	0.142605	0.0870621	0.0131768	0.0625051	0.00758788	0.0268929	0.0562935	0.0956149	0.0210923	0.0251992	0.106118	0.0121885	0.016524	0.0242275	0.0641041	0.047465	0.0599327	0.0152288	0.0167246	0.0994572	0.14248	0.0835776	0.0136037	0.0604333	0.00714049	0.0264482	0.0540968
g.oxydans	BACTERIA	Host-associated (plants)	0.112312	0.0725526	0.0273016	0.0559579	0.0102714	0.0356552	0.0535621	0.083225	0.0242727	0.0494129	0.103015	0.030311	0.0254206	0.0349244	0.0559166	0.0608885	0.05905	0.0138909	0.0218803	0.0701786	0.112566	0.0737734	0.0261896	0.0560945	0.0111241	0.0356027	0.0539663	0.0815995	0.0248138	0.0492209	0.10234	0.0312189	0.0265339	0.034615	0.0567224	0.0605978	0.0582464	0.0139487	0.020869	0.0699567	0.111625	0.0715099	0.026654	0.0550268	0.0109078	0.0350195	0.0520557
g.sulfurreducens	BACTERIA	Terrestrial	0.102715	0.0704191	0.0291898	0.0535279	0.0124498	0.0279323	0.0649108	0.0846722	0.0207051	0.0556634	0.101412	0.0409559	0.0239312	0.0393293	0.0472595	0.0549445	0.0559481	0.0100762	0.0262354	0.0777157	0.100688	0.0716334	0.0277176	0.0527137	0.0140259	0.0275843	0.0662726	0.0831474	0.0211521	0.0562597	0.101256	0.0437569	0.0261453	0.0396724	0.0474486	0.0536737	0.0532535	0.0101856	0.025615	0.0777988	0.100534	0.0699323	0.0282978	0.0520979	0.0134324	0.027217	0.0633504
g.thermodenitrificans	BACTERIA	Aquatic	0.0876199	0.0576061	0.0326269	0.0482044	0.00847787	0.0369371	0.0743137	0.0713538	0.0228874	0.0666131	0.0997243	0.0567958	0.0271736	0.042488	0.0416579	0.0505483	0.0515658	0.0126226	0.0342673	0.0765161	0.085663	0.058627	0.0326109	0.047946	0.00937198	0.0372961	0.074881	0.0702921	0.0232646	0.0665685	0.099181	0.0581256	0.0284544	0.042714	0.0407913	0.0504352	0.050901	0.0126515	0.0339733	0.0762516	0.0841073	0.0556089	0.0330041	0.0462134	0.0092622	0.0356135	0.0695907
g.uraniumreducens	BACTERIA	Terrestrial	0.0926023	0.0575664	0.0373623	0.0524507	0.0127492	0.0305427	0.0640047	0.0796234	0.0200162	0.0620886	0.0990049	0.0545299	0.0246684	0.0411144	0.0438107	0.05962	0.0560094	0.0104598	0.0297052	0.0720674	0.0899162	0.0592013	0.0351092	0.0521821	0.0136142	0.0303115	0.0674089	0.0766503	0.0203201	0.0638128	0.100526	0.0586747	0.026832	0.0414845	0.0428999	0.0571426	0.051983	0.0104452	0.0288423	0.0726436	0.0900612	0.0573515	0.036249	0.051481	0.0133866	0.029712	0.0635814
g.vaginalis	BACTERIA	Host-associated	0.0952227	0.0505524	0.0480756	0.0601071	0.0111949	0.0349141	0.0601969	0.0675069	0.0211701	0.0625094	0.0876433	0.057985	0.0252368	0.0363879	0.0391429	0.0708509	0.0558039	0.0119242	0.0286684	0.0749067	0.094591	0.0509777	0.0470721	0.0579147	0.0128975	0.034137	0.0606145	0.0656347	0.0212113	0.064728	0.0900435	0.0566916	0.0273777	0.0373289	0.0381431	0.0700213	0.0540175	0.0120517	0.0288524	0.0756937	0.0927036	0.0494004	0.047936	0.0567284	0.0132617	0.0334078	0.0573975
g.violaceus	BACTERIA	Aquatic	0.111637	0.074146	0.0271196	0.0493792	0.0102828	0.0418623	0.0614578	0.0832427	0.0187287	0.0443566	0.114174	0.0289428	0.0173648	0.0373287	0.0564843	0.0548778	0.0517377	0.0150547	0.0263842	0.0754383	0.110464	0.0756328	0.02596	0.0488798	0.0113877	0.0423107	0.0631819	0.0805803	0.0193367	0.0447449	0.113939	0.0299569	0.01924	0.0366927	0.0561316	0.0541216	0.0505075	0.0153454	0.0261965	0.0753896	0.109271	0.072826	0.0269838	0.0485797	0.0109733	0.0413411	0.0606285
geobacillus_wch70	BACTERIA	specialized	0.0751447	0.0514273	0.0376224	0.0470657	0.00880927	0.0401649	0.0766151	0.0650868	0.023782	0.0756517	0.0972486	0.0704107	0.026726	0.0441938	0.0379378	0.0516447	0.0513056	0.0110751	0.0365116	0.0715764	0.0731686	0.0506884	0.0378923	0.046583	0.00946706	0.0408109	0.0773283	0.0639279	0.0238409	0.0769984	0.0964314	0.0719015	0.0284942	0.0448559	0.0367662	0.0512072	0.0505703	0.0111695	0.0366193	0.0712785	0.0726177	0.0487372	0.0375327	0.0452177	0.00938433	0.0387863	0.0722177
geobacillus_y412mc10	BACTERIA	Specialized	0.0807563	0.0513344	0.0372005	0.0523735	0.00722596	0.0382997	0.068742	0.0759049	0.0220638	0.0659889	0.100351	0.050739	0.0301717	0.0413012	0.0418922	0.063298	0.0527654	0.0138234	0.0361106	0.0696574	0.0784973	0.0517609	0.0367682	0.0513429	0.00801772	0.0384339	0.0695692	0.0739929	0.0225139	0.0679773	0.10129	0.0522089	0.0316565	0.0419944	0.0409335	0.0624662	0.0513532	0.0137367	0.0356026	0.0698842	0.077923	0.0499665	0.036858	0.0495216	0.00770943	0.0369383	0.0650924
geobacillus_y412mc61	BACTERIA	Specialized	0.0928938	0.0608862	0.0303449	0.0489389	0.00841681	0.0362949	0.0742771	0.0726352	0.023276	0.0633067	0.0997634	0.0557286	0.0267098	0.0416953	0.0428517	0.0485945	0.0497302	0.0133041	0.0337758	0.0765762	0.0911067	0.0613793	0.0303525	0.0485723	0.00919271	0.0368521	0.0753506	0.0715612	0.0235353	0.063748	0.0992481	0.057091	0.0283318	0.0419494	0.0419301	0.0480119	0.049151	0.0131469	0.0332879	0.0762013	0.0898852	0.0581926	0.030341	0.0468001	0.00901863	0.0352349	0.0701089
geobacter_frc-32	BACTERIA	Specialized	0.0925268	0.0557496	0.0367888	0.0519842	0.0128505	0.0325328	0.063684	0.0802276	0.0204404	0.0631327	0.0994667	0.0541006	0.025547	0.0411	0.0435476	0.0602661	0.0556672	0.0101043	0.0291779	0.0711005	0.0904432	0.0567689	0.0349506	0.0516633	0.0139636	0.0326332	0.0659255	0.0779008	0.0206133	0.0643287	0.100892	0.0577545	0.0272628	0.0416031	0.0428889	0.0585026	0.0520065	0.01006	0.0281821	0.0716566	0.0903659	0.0554476	0.0357799	0.0509448	0.0136466	0.0318312	0.0627386
geobacter_m21	BACTERIA	Specialized	0.100761	0.0611534	0.0312046	0.0504062	0.0129728	0.0338671	0.0676098	0.0815406	0.0198119	0.0534544	0.105217	0.050254	0.0250673	0.0391672	0.045917	0.0589506	0.050243	0.0101347	0.0276113	0.0746502	0.0987063	0.0612765	0.0300583	0.0500998	0.0142524	0.0335994	0.0688472	0.0801344	0.0200702	0.0544472	0.104927	0.0533192	0.0268282	0.0391382	0.0452527	0.057572	0.0489103	0.0101379	0.0270197	0.075403	0.0988728	0.0600879	0.0305591	0.0495071	0.0136903	0.0328786	0.0659497
h.acinonychis	BACTERIA	Host-associated (animal)	0.0668149	0.0341518	0.057762	0.0469339	0.0112374	0.035983	0.0681118	0.058264	0.0221	0.0735173	0.112855	0.0888847	0.0234874	0.0544658	0.0327083	0.0679783	0.0440018	0.00698462	0.0368384	0.0569197	0.0658186	0.0341377	0.057141	0.0460974	0.0126788	0.0365331	0.0681694	0.0562774	0.0224669	0.073247	0.114019	0.0909383	0.0250203	0.0551806	0.0319614	0.0673211	0.0427547	0.00730295	0.0362963	0.0566382	0.0651502	0.0330014	0.0567126	0.0448977	0.0126334	0.0351907	0.0640801
h.arsenicoxydans	BACTERIA	Aquatic	0.112026	0.0583428	0.0341312	0.0526117	0.00939374	0.040429	0.0552648	0.0745571	0.0226681	0.0588276	0.103687	0.0450694	0.0275035	0.0382337	0.0451973	0.0588036	0.0540432	0.0127606	0.0252472	0.0712023	0.111015	0.0581506	0.0334488	0.0517994	0.0109155	0.0404286	0.0556324	0.0720688	0.0237497	0.0590926	0.102843	0.0471629	0.0288076	0.0386483	0.0454586	0.0588535	0.0532148	0.013022	0.0251714	0.0705168	0.110213	0.0569274	0.033427	0.0507196	0.0105347	0.0391075	0.0531748
h.aurantiacus	BACTERIA	Aquatic	0.106776	0.0588202	0.0369231	0.0502831	0.00816179	0.055346	0.0516209	0.0710469	0.0225376	0.0598648	0.11129	0.0262582	0.0209245	0.0343617	0.0516325	0.0587877	0.0610322	0.0174717	0.0290782	0.0677822	0.105423	0.0596842	0.0349642	0.0493171	0.00914267	0.0548629	0.0529705	0.0702341	0.0232322	0.0615731	0.111849	0.027469	0.0227693	0.0348964	0.0510241	0.0570545	0.058598	0.0176734	0.02874	0.0685231	0.103568	0.0579714	0.0363998	0.0492428	0.00883919	0.0538451	0.0506713
h.baltica	BACTERIA	Aquatic	0.101463	0.0520325	0.0385315	0.0607596	0.00884025	0.0343882	0.0655829	0.0759638	0.0190936	0.0625265	0.0943347	0.0490874	0.0257885	0.0408719	0.0442374	0.0668506	0.0539754	0.0128115	0.0255451	0.0673156	0.100816	0.0518289	0.038068	0.0598994	0.00975578	0.0343044	0.0654971	0.0739464	0.0195727	0.063773	0.0946569	0.0511012	0.0274084	0.0410308	0.0438845	0.0660764	0.0532133	0.0129524	0.0249439	0.0672708	0.10014	0.0503817	0.0382888	0.0593289	0.00949225	0.0337865	0.063466
h.butylicus	ARCHAEA	Aquatic	0.100607	0.0781062	0.0216608	0.0418766	0.00921525	0.0199912	0.0768145	0.0762053	0.0178947	0.0617188	0.111379	0.0450736	0.0210784	0.0271211	0.0506205	0.0530171	0.044002	0.0124033	0.0390664	0.092148	0.0985555	0.0803341	0.0207748	0.0419578	0.0101467	0.0199041	0.0798029	0.0751813	0.0176434	0.0621099	0.112323	0.0452149	0.0216959	0.0261044	0.0490521	0.0531169	0.0427855	0.0115688	0.0384003	0.0933279	0.100623	0.0772264	0.0211259	0.041206	0.0096894	0.019134	0.0753719
h.chejuensis	BACTERIA	Aquatic	0.0972776	0.0592902	0.036128	0.0573089	0.0104776	0.0422814	0.0641814	0.0729436	0.0216511	0.0536193	0.105431	0.0446706	0.0244493	0.0389691	0.044453	0.0648056	0.0489731	0.0139226	0.0309818	0.068185	0.094863	0.0596236	0.0357875	0.0553651	0.0118896	0.0417205	0.0649316	0.0704016	0.022161	0.0549254	0.105141	0.0476183	0.0267366	0.0399719	0.0440233	0.06456	0.0475972	0.0141066	0.0308707	0.0677056	0.0938872	0.0578217	0.0360691	0.0549304	0.0117489	0.0403401	0.0621272
h.cicadicola	BACTERIA	Host-associated	0.151139	0.0784372	0.0214962	0.0354218	0.0307188	0.0228269	0.0374406	0.0742619	0.0184221	0.0222533	0.118539	0.0514121	0.0173668	0.0313841	0.0343206	0.0774737	0.0422354	0.016082	0.0189268	0.0998417	0.151243	0.0795894	0.0202631	0.0320536	0.0347431	0.0215565	0.0356253	0.0716943	0.0177404	0.0210525	0.126181	0.0482976	0.0178085	0.0323224	0.0349942	0.0801904	0.0428344	0.0170175	0.0179532	0.096839	0.148937	0.0773206	0.0199657	0.0328796	0.0357324	0.0214769	0.0348472
h.defensa	BACTERIA	Host-associated (animal)	0.0707007	0.0508508	0.0472293	0.0493656	0.0109559	0.0461638	0.0599174	0.0623283	0.0264538	0.0732445	0.10596	0.0697784	0.0256594	0.0432452	0.0395477	0.067169	0.0519612	0.012018	0.0300166	0.0573909	0.0688901	0.0523239	0.0463268	0.0473846	0.0125808	0.0444582	0.0586332	0.0594877	0.0268144	0.0737146	0.105688	0.0734594	0.028413	0.0460937	0.0388038	0.0674835	0.050769	0.012355	0.0301634	0.0561565	0.0655013	0.0475031	0.048846	0.0467777	0.0123137	0.0424913	0.0550984
h.ducreyi	BACTERIA	Host-associated (animal)	0.0861115	0.0455468	0.0480098	0.0489112	0.0106679	0.0512722	0.060364	0.0624502	0.0221499	0.0727662	0.106157	0.0618256	0.0246357	0.0431234	0.036507	0.0575014	0.054393	0.0110094	0.0319579	0.0646404	0.0828202	0.0439824	0.0479893	0.0475134	0.0122359	0.051406	0.0595077	0.059681	0.0225485	0.0745943	0.107643	0.064367	0.0264806	0.0452614	0.0356411	0.0572566	0.0539076	0.0111832	0.0323988	0.0635821	0.0811167	0.0424704	0.0482533	0.0461618	0.0122449	0.049201	0.0553894
h.halophila	BACTERIA	Aquatic	0.11968	0.087095	0.0201031	0.0606524	0.00905276	0.0385959	0.0748903	0.0889112	0.0244953	0.0409317	0.10719	0.0176092	0.0198274	0.030559	0.0538043	0.0452209	0.0481021	0.0143359	0.0237759	0.0751684	0.119035	0.0874657	0.0198905	0.060352	0.00984693	0.0388194	0.0754068	0.0882083	0.0247877	0.0410976	0.10619	0.0178153	0.0209424	0.0301582	0.0537758	0.0450256	0.0478257	0.0142539	0.0236116	0.0754911	0.119366	0.0846337	0.0198891	0.0591969	0.00923565	0.0375015	0.0725514
h.hepaticus	BACTERIA	Host-associated (animal)	0.0704619	0.0363421	0.0528729	0.0492089	0.013558	0.0401028	0.0645094	0.059882	0.0225871	0.085689	0.102854	0.0756069	0.0242687	0.0512988	0.0329397	0.0698155	0.0459336	0.00804061	0.0395118	0.0545168	0.0685168	0.0360457	0.0523072	0.0482607	0.0151269	0.0401493	0.0644278	0.0580378	0.0226156	0.0866717	0.103151	0.0776654	0.0257772	0.0525653	0.0321235	0.0688702	0.0449595	0.0082447	0.040319	0.0541652	0.06751	0.0349683	0.0521887	0.0473811	0.0151197	0.0389755	0.0610381
h.influenzae	BACTERIA	Host-associated (animal)	0.0826612	0.044582	0.048706	0.0500736	0.0103111	0.0464416	0.0650453	0.0667325	0.0204982	0.0709011	0.10512	0.0630637	0.0242329	0.0444057	0.0371571	0.0583643	0.052154	0.0112603	0.0312297	0.0669611	0.081087	0.0432658	0.0482664	0.0497123	0.0114397	0.0471824	0.0661815	0.0653237	0.0207615	0.0718441	0.105677	0.064589	0.0249776	0.0447604	0.0366841	0.0577079	0.0515345	0.0113	0.0309674	0.0667371	0.0804297	0.0420985	0.0482181	0.0484446	0.0111994	0.0455595	0.0626388
h.influenzae_nt	BACTERIA	Host-associated (animal)	0.0816678	0.0451545	0.0496878	0.050684	0.010302	0.0468117	0.065244	0.0658635	0.0205225	0.071009	0.103998	0.0634944	0.0241068	0.0447107	0.0370911	0.0590697	0.0520134	0.0114539	0.0315362	0.0655773	0.0798529	0.0441675	0.0488565	0.0503839	0.0114974	0.0475487	0.0663971	0.0642552	0.0207095	0.0721629	0.104141	0.0653166	0.0251442	0.0451216	0.036617	0.0584116	0.0509712	0.0115848	0.0314984	0.0653621	0.0789995	0.0427828	0.0489217	0.0490227	0.0112722	0.0458344	0.0629161
h.influenzae_pittee	BACTERIA	Host-associated (animal)	0.0818647	0.0447617	0.0492674	0.0500937	0.0104537	0.0469906	0.0652924	0.0662934	0.0206098	0.0710864	0.104895	0.0633777	0.023975	0.0446077	0.0369886	0.0584391	0.0519105	0.0112279	0.0312529	0.0666119	0.0792735	0.0431431	0.0487694	0.04899	0.0118848	0.0483537	0.0661949	0.0639242	0.0206954	0.0729216	0.10558	0.0657093	0.0253731	0.0459132	0.0360472	0.0581777	0.0504928	0.0114496	0.0314898	0.0656163	0.0786969	0.0420681	0.048654	0.0484089	0.0115548	0.0462106	0.0630873
h.influenzae_pittgg	BACTERIA	Host-associated (animal)	0.0818564	0.0447563	0.0490457	0.0504974	0.0105257	0.0463709	0.0656384	0.0655156	0.0205752	0.0714641	0.104222	0.0645253	0.0243948	0.0450356	0.036988	0.0581007	0.0512063	0.0114737	0.0314373	0.0663684	0.079791	0.0434907	0.0490413	0.0497474	0.0119963	0.0471842	0.0662976	0.0636603	0.0206735	0.0728253	0.104732	0.0667098	0.0255409	0.0456043	0.0358995	0.0576304	0.0505306	0.0115798	0.0312508	0.065814	0.0790076	0.0420981	0.0489538	0.0485287	0.0116982	0.0452109	0.0627133
h.lacusprofundi	ARCHAEA	Aquatic	0.11035	0.0667523	0.0245995	0.0882715	0.00715757	0.0236402	0.0848134	0.085448	0.0197509	0.042271	0.0867251	0.0200038	0.0166445	0.0327357	0.0464666	0.0553237	0.0629463	0.0112281	0.0269899	0.087882	0.109576	0.0678348	0.023569	0.0895149	0.00833522	0.023162	0.0867415	0.0840654	0.0201938	0.0417441	0.0857116	0.0198339	0.0178961	0.0317034	0.0463513	0.0549808	0.062759	0.0110862	0.0264861	0.088455	0.10905	0.0646564	0.024104	0.0834952	0.00760886	0.0234373	0.0802727
h.marismortui	ARCHAEA	Aquatic	0.104105	0.0612211	0.0258771	0.0832318	0.00759894	0.0312558	0.0808869	0.0827	0.0200871	0.0438428	0.0881294	0.0200265	0.0187784	0.0325695	0.045921	0.0595285	0.0691341	0.0114744	0.0271933	0.0864384	0.102943	0.0621825	0.0247101	0.0843607	0.00875773	0.0311862	0.0829528	0.0802559	0.0207834	0.0429808	0.0880742	0.0201453	0.0201562	0.0319482	0.0457365	0.0592285	0.0685207	0.0114725	0.0269681	0.0866366	0.103353	0.059603	0.0249579	0.0783061	0.00783591	0.0302902	0.0761169
h.modesticaldum	BACTERIA	Aquatic	0.0992587	0.0675473	0.0301379	0.0519691	0.0113583	0.0366998	0.0683329	0.0799444	0.0192462	0.0596049	0.100774	0.0493126	0.0255265	0.0370097	0.0469013	0.0521746	0.0511733	0.0113186	0.0276245	0.0740853	0.0962308	0.0687759	0.0296142	0.0502803	0.0131272	0.0370447	0.0674976	0.078937	0.0195392	0.0597461	0.100988	0.0512747	0.0278336	0.0388661	0.047109	0.0529613	0.0491547	0.0112858	0.0270318	0.0727021	0.0950557	0.066146	0.0302447	0.0501672	0.012814	0.0358524	0.0646573
h.mukohataei	ARCHAEA	Specialized	0.110807	0.0665884	0.02158	0.0865631	0.00736545	0.0273557	0.0829038	0.0847856	0.0197295	0.0392462	0.0889935	0.0167723	0.0169767	0.0315804	0.0461371	0.0559685	0.0667585	0.0115004	0.0266214	0.0917662	0.109203	0.0673178	0.0206464	0.0875803	0.00862682	0.0269403	0.0854735	0.0827934	0.0203965	0.0388961	0.089044	0.0168435	0.0183052	0.0311239	0.0456722	0.0554561	0.0659074	0.0113598	0.0263689	0.0920449	0.110448	0.0641655	0.0209347	0.0810424	0.00758976	0.0261553	0.0774742
h.neapolitanus	BACTERIA	Specialized	0.106905	0.0617217	0.0334304	0.0563749	0.00821931	0.0438389	0.0543092	0.0755073	0.0241665	0.0574944	0.105549	0.0374159	0.0254555	0.0378982	0.0500294	0.0587598	0.0546666	0.0139065	0.0239799	0.070372	0.105655	0.0613061	0.0332798	0.0552864	0.00925781	0.043066	0.0548888	0.0735969	0.0247549	0.0583008	0.105232	0.0390062	0.0271931	0.0384134	0.050202	0.0588058	0.0533932	0.0141573	0.0236625	0.070542	0.104871	0.0598354	0.0332305	0.0545709	0.00886937	0.042015	0.0525134
h.neptunium	BACTERIA	Aquatic	0.127357	0.0667189	0.0261215	0.0571469	0.00831149	0.0305903	0.0619522	0.0874708	0.0183671	0.0519172	0.0979669	0.0339924	0.0256863	0.0376162	0.0534308	0.0558765	0.0538381	0.0137942	0.0232173	0.0686272	0.127532	0.0676844	0.0249944	0.0562936	0.00940113	0.0304958	0.0623439	0.0858775	0.0191009	0.051886	0.0976901	0.0350557	0.0272454	0.0373973	0.0537161	0.0553975	0.0531485	0.0141854	0.0224881	0.068066	0.126607	0.0655551	0.0256174	0.055705	0.00881855	0.0300279	0.0602655
h.ochraceum	BACTERIA	Aquatic	0.135643	0.0834341	0.0200094	0.0632145	0.0114714	0.0322757	0.0670321	0.0855676	0.0223694	0.03714	0.103664	0.0210459	0.0186982	0.0311501	0.055484	0.0584247	0.0461418	0.0127757	0.0220278	0.0724301	0.132695	0.0842721	0.0196557	0.0617718	0.0121185	0.0317275	0.0670648	0.0842383	0.0227272	0.038181	0.102973	0.0223919	0.0204017	0.0316958	0.0554645	0.0580963	0.0464069	0.012887	0.0221696	0.0730619	0.13166	0.0811774	0.0203926	0.0620397	0.0123258	0.0313268	0.0653451
h.orenii	BACTERIA	Specialized	0.0582374	0.0473847	0.0520018	0.0550731	0.00731774	0.0266269	0.0747111	0.0736168	0.0157945	0.0879329	0.0991399	0.0787971	0.023433	0.0414039	0.0365887	0.053902	0.0483295	0.00872604	0.0393891	0.0715939	0.0570915	0.0470933	0.051895	0.0546761	0.00792045	0.0265738	0.0749624	0.0728165	0.0156579	0.0899816	0.0992377	0.0815521	0.0243624	0.0413895	0.0358882	0.0530972	0.0473087	0.00831925	0.0382994	0.0718769	0.0566455	0.0447804	0.0522613	0.0526493	0.00747004	0.0257419	0.0700898
h.parasuis	BACTERIA	Host-associated	0.0834762	0.0455845	0.0462456	0.0501655	0.010162	0.0493408	0.0661823	0.0657466	0.0209784	0.0691473	0.104461	0.0630103	0.0241103	0.0438132	0.037668	0.0570437	0.05184	0.0114458	0.032122	0.0674561	0.0806299	0.0444098	0.0459171	0.0489126	0.0113926	0.0501516	0.066457	0.0631364	0.0212073	0.0702143	0.10565	0.0656697	0.0254293	0.0447642	0.0368377	0.0570702	0.0514	0.0115034	0.0323485	0.0668986	0.0797144	0.0431625	0.0461691	0.0486871	0.011176	0.0476184	0.0632533
h.pylori	BACTERIA	Host-associated (animal)	0.0683899	0.034516	0.0585897	0.0477365	0.0109868	0.0372144	0.0686193	0.0576205	0.0212497	0.0719299	0.111851	0.0893664	0.0228631	0.0541324	0.0328448	0.0682663	0.0439034	0.00706196	0.0369751	0.0558535	0.066907	0.0349379	0.0554502	0.0472398	0.0121999	0.0369212	0.069351	0.0552333	0.0216461	0.0723171	0.115081	0.091044	0.024716	0.0552102	0.0325285	0.0673887	0.0418235	0.00747009	0.036292	0.0562428	0.0664966	0.0338534	0.0560805	0.045983	0.0120063	0.0359548	0.0649452
h.pylori_b38	BACTERIA	Host-associated (animal)	0.0697485	0.0342926	0.0567128	0.0468621	0.0108123	0.0362247	0.0679846	0.0594137	0.0214945	0.0722387	0.113217	0.0878967	0.0230478	0.0539515	0.033293	0.0682154	0.0436659	0.00700421	0.0366214	0.0573023	0.0687148	0.0342987	0.0535692	0.0467422	0.0118278	0.0362902	0.0699268	0.0569451	0.0221202	0.0726598	0.115417	0.0905872	0.0243133	0.0545624	0.0328763	0.0670622	0.0416293	0.00711237	0.0356747	0.0576706	0.068635	0.0332134	0.0542344	0.0456026	0.0115299	0.0354856	0.0658045
h.pylori_g27	BACTERIA	Host-associated (animal)	0.0686165	0.0341755	0.0589676	0.0473271	0.0108568	0.0365998	0.0685392	0.0583114	0.0211891	0.0721714	0.11199	0.0889509	0.0229822	0.0544284	0.032861	0.0678224	0.0440167	0.00700104	0.036953	0.0562403	0.0671588	0.0339113	0.0562794	0.0463938	0.0122576	0.036261	0.0692981	0.055717	0.0216297	0.0727152	0.115477	0.0908532	0.0247899	0.0566753	0.0320323	0.0665046	0.0420666	0.00726202	0.0361421	0.0565751	0.0667712	0.0331701	0.0565031	0.0453802	0.0119879	0.0352828	0.0649081
h.pylori_hpag1	BACTERIA	Host-associated (animal)	0.0690097	0.034273	0.058346	0.0469979	0.0108823	0.0368919	0.0683744	0.0585973	0.0213294	0.0718758	0.112167	0.0888193	0.022978	0.0540928	0.0330881	0.0679903	0.0440174	0.00708054	0.0369614	0.0562275	0.0672861	0.0344243	0.0554298	0.0463249	0.0122292	0.0368306	0.0692783	0.0563348	0.0217468	0.0723094	0.115136	0.0910444	0.024816	0.0551319	0.0324846	0.0670182	0.0419121	0.00736629	0.0361946	0.0567012	0.066795	0.0332564	0.0557796	0.0450809	0.0119263	0.0360502	0.0649976
h.pylori_j99	BACTERIA	Host-associated (animal)	0.0686465	0.0345095	0.0588491	0.0476125	0.0107771	0.0368293	0.0688186	0.0584929	0.0212972	0.071521	0.111919	0.0884599	0.0227324	0.0537521	0.0332079	0.0679785	0.0440761	0.00698165	0.0368374	0.0566994	0.0675778	0.0345562	0.0556888	0.0472263	0.0118323	0.0366257	0.0702529	0.0565212	0.0218251	0.0719293	0.114781	0.0902293	0.02414	0.0545568	0.0326872	0.0667755	0.0421065	0.00719108	0.0359905	0.0575068	0.0673604	0.0335159	0.0563316	0.0461523	0.0115271	0.0359833	0.0661552
h.pylori_p12	BACTERIA	Host-associated (animal)	0.0682194	0.0343755	0.0593109	0.0474356	0.0108817	0.0370935	0.0689979	0.0578812	0.0210466	0.0720145	0.112083	0.0893855	0.0228148	0.0539885	0.0329638	0.0680282	0.0439311	0.00700293	0.0368704	0.055675	0.0667172	0.0342562	0.0564079	0.0470779	0.0120992	0.0368946	0.0702676	0.0554794	0.0214528	0.0724256	0.114876	0.0918968	0.0244384	0.0550656	0.0322962	0.0669476	0.0419657	0.00734752	0.0363132	0.0557746	0.0666459	0.0333673	0.0570561	0.0460177	0.0118584	0.0361408	0.0660659
h.pylori_shi470	BACTERIA	Host-associated (animal)	0.0690597	0.0342253	0.0580146	0.0472929	0.0110682	0.0364137	0.0687236	0.0581091	0.021059	0.072336	0.112431	0.0898036	0.0229954	0.0543056	0.0330282	0.0682448	0.0431072	0.00689295	0.0365692	0.0563197	0.0673342	0.0341998	0.0558535	0.0458474	0.0126129	0.0360796	0.0678803	0.0552077	0.0208898	0.072669	0.11568	0.0928057	0.0254563	0.0575516	0.032368	0.0672343	0.0410066	0.00743435	0.035685	0.0562043	0.0664056	0.0329084	0.0557449	0.0446855	0.0122822	0.0347332	0.0639771
h.salinarum	ARCHAEA	Aquatic	0.123931	0.0649388	0.0224838	0.0891299	0.00752213	0.0280586	0.0707924	0.0816452	0.0221044	0.0379771	0.0863735	0.0177439	0.0168199	0.0314254	0.0459354	0.0542215	0.0684695	0.0111045	0.0264481	0.0928748	0.121676	0.0651264	0.0218787	0.0894487	0.00914093	0.0277203	0.0719696	0.0799174	0.0226313	0.0377476	0.0860015	0.0178864	0.0183644	0.030723	0.0457073	0.0549433	0.0684908	0.0112742	0.0262096	0.0931429	0.122035	0.0631262	0.022224	0.0838772	0.00817432	0.0270989	0.0670772
h.somnus	BACTERIA	Host-associated (animal)	0.0796627	0.0429814	0.0504601	0.0500751	0.0101531	0.0482775	0.0633825	0.0672304	0.0206148	0.0742868	0.103566	0.0666351	0.0232569	0.0431713	0.0349413	0.0596024	0.0536534	0.0109145	0.0319668	0.0651682	0.0756955	0.0433664	0.0493527	0.0483183	0.011794	0.0495214	0.064582	0.0625309	0.0215591	0.077137	0.106068	0.0667234	0.02494	0.0456069	0.0348355	0.0584433	0.0510155	0.01139	0.0328109	0.064309	0.0753762	0.0417273	0.0488524	0.0471667	0.0115048	0.0475867	0.0609909
h.somnus_2336	BACTERIA	Host-associated (animal)	0.0790757	0.0422309	0.0514436	0.0502036	0.00982588	0.048148	0.0630649	0.0682106	0.0206088	0.0742525	0.101941	0.0677572	0.0229823	0.0428349	0.0346158	0.0609332	0.0544136	0.0107373	0.0320566	0.064664	0.0759142	0.0429345	0.0494518	0.0487618	0.0114822	0.049698	0.0648239	0.0634092	0.0214929	0.0766686	0.104747	0.0674425	0.0251102	0.0448382	0.0350071	0.0586033	0.0514069	0.0113105	0.0331475	0.0637497	0.0755957	0.0411447	0.0496732	0.0478835	0.0111929	0.0479478	0.0612806
h.thermophilus	BACTERIA	Specialized	0.0628069	0.0540437	0.0315348	0.0477602	0.00998497	0.0261995	0.0802343	0.0693982	0.0177999	0.0701773	0.110065	0.0779454	0.0235364	0.0474885	0.0403808	0.0588914	0.042191	0.0102837	0.0423025	0.0769755	0.0617136	0.0540127	0.0308092	0.0477788	0.0111342	0.0258634	0.0821086	0.0677759	0.0177701	0.0706318	0.110566	0.0798593	0.0249142	0.0469961	0.0393738	0.0581194	0.041199	0.0102934	0.0415229	0.0775581	0.0619731	0.0518507	0.0310726	0.0461088	0.0106051	0.024998	0.0765503
h.turkmenica	ARCHAEA	Specialized	0.10565	0.0656564	0.0238444	0.0863162	0.0077023	0.0242785	0.0924276	0.0832123	0.0198409	0.0437354	0.0883746	0.0171346	0.0175288	0.0323065	0.0465367	0.0561603	0.0646517	0.0116698	0.0273912	0.0855814	0.103222	0.0671048	0.0231775	0.0874504	0.00923095	0.0244131	0.0944858	0.0802839	0.0204777	0.0435835	0.0880067	0.017524	0.0187124	0.0313086	0.0462973	0.0565081	0.064523	0.0113828	0.0270613	0.085246	0.10525	0.06413	0.022995	0.0818588	0.00811332	0.0236839	0.0869549
h.utahensis	ARCHAEA	Specialized	0.10517	0.0631606	0.0239246	0.085022	0.00619036	0.0270428	0.0855924	0.0848992	0.0197512	0.0456939	0.0884737	0.0178976	0.017516	0.0328833	0.0464749	0.0567475	0.0673767	0.0117841	0.0265975	0.0878013	0.104894	0.0644433	0.0223515	0.0861616	0.00726724	0.0264734	0.0879432	0.0827313	0.0202519	0.0455595	0.0890077	0.0179879	0.0189753	0.0322585	0.046094	0.0557117	0.0660988	0.0114125	0.0259969	0.0883796	0.10473	0.0615717	0.0229728	0.0801364	0.00638081	0.025926	0.0802029
h.walsbyi	ARCHAEA	Aquatic	0.0935242	0.0580857	0.034429	0.0780761	0.00762945	0.0342639	0.0743173	0.0747478	0.0210877	0.0618585	0.0818591	0.0234712	0.0182152	0.0320924	0.0436598	0.0683019	0.0788304	0.0101413	0.0274993	0.0779098	0.0918807	0.0587266	0.0331948	0.0785156	0.00900582	0.0339967	0.0767457	0.0720352	0.0221302	0.0622578	0.0825238	0.0238784	0.0200508	0.0318405	0.0431681	0.0675588	0.0768626	0.0102767	0.027432	0.077919	0.0924373	0.0569531	0.0331602	0.0758648	0.00838486	0.0332235	0.0721742
halobacterium	ARCHAEA	Specialized	0.124198	0.0655049	0.0223327	0.0889402	0.00755951	0.0277847	0.0700076	0.0824847	0.0224317	0.037765	0.0856514	0.0179169	0.0172713	0.0313895	0.0467662	0.0539487	0.0680695	0.0110423	0.025947	0.0929885	0.121707	0.0655795	0.0218406	0.0903188	0.00861908	0.0275589	0.0720087	0.0809937	0.0229728	0.0374078	0.0849508	0.018226	0.0185139	0.0307537	0.0463462	0.0542717	0.0680028	0.0110703	0.0258189	0.0930393	0.122472	0.0635232	0.0219714	0.0839709	0.0079353	0.0268505	0.0663243
hydrogenobaculum_y04aas1	BACTERIA	Aquatic	0.0615246	0.0336415	0.050373	0.053905	0.00861109	0.0255555	0.0699309	0.0605169	0.0170336	0.0931649	0.0967719	0.0921085	0.0233556	0.0519281	0.0364861	0.062433	0.045298	0.00765205	0.0455514	0.0641584	0.0608384	0.032805	0.0495738	0.0540899	0.00984287	0.025001	0.0713649	0.0596667	0.017	0.0938585	0.0972025	0.0936848	0.0249751	0.0518795	0.0357167	0.0613632	0.0441796	0.0076956	0.0442874	0.0649745	0.0600938	0.0313435	0.0503556	0.0524621	0.00928233	0.0243875	0.0661061
i.hospitalis	ARCHAEA	Aquatic	0.0858908	0.0582385	0.0260737	0.0442796	0.0103207	0.015347	0.0869882	0.0736708	0.0145527	0.0492032	0.10992	0.0738186	0.0219093	0.0354974	0.0503082	0.0543799	0.0421599	0.0135705	0.0360436	0.0978276	0.0850498	0.0587967	0.0251137	0.0439698	0.0119541	0.0148178	0.0907006	0.073329	0.0140432	0.0487596	0.111431	0.0750478	0.0225493	0.0351585	0.0488458	0.0537931	0.0400411	0.0128696	0.0349555	0.0987743	0.0872079	0.055723	0.0257743	0.0428277	0.0112212	0.0146767	0.084902
i.loihiensis	BACTERIA	Specialized	0.087813	0.052191	0.0402511	0.0577787	0.00845116	0.0483677	0.0697266	0.0689864	0.0215107	0.0572476	0.103531	0.0499759	0.0246534	0.0395372	0.0400257	0.0648516	0.0508989	0.0136055	0.0298124	0.0707842	0.0871746	0.0515125	0.0395781	0.056717	0.00956732	0.0486267	0.0704408	0.0674432	0.0221221	0.0576484	0.10386	0.0515926	0.0255388	0.0395864	0.0397934	0.0644875	0.050038	0.0139303	0.0292532	0.0710891	0.0870884	0.0502282	0.0395543	0.0559923	0.00916732	0.0469521	0.0674412
j.denitrificans	BACTERIA	Host-associated	0.11756	0.06525	0.0254446	0.0626241	0.00634077	0.0344417	0.0521864	0.0815491	0.0270958	0.0482719	0.0947965	0.0226959	0.0201953	0.0293932	0.0537475	0.0594154	0.07423	0.0147854	0.0212515	0.0887246	0.116336	0.0661977	0.0248551	0.0622084	0.00734243	0.0343492	0.0532727	0.0801542	0.0276	0.0488488	0.0950205	0.0231275	0.021381	0.0291926	0.0534942	0.058959	0.0730876	0.0149912	0.0209426	0.0886399	0.117167	0.0648567	0.0242967	0.0609911	0.00694783	0.0333421	0.0509395
jannaschia_ccs1	BACTERIA	Aquatic	0.125693	0.065348	0.0253587	0.0644795	0.00912807	0.0316831	0.0555111	0.0879693	0.0211472	0.0523964	0.098686	0.0255636	0.0285985	0.0375081	0.0525335	0.0505976	0.0587373	0.0141908	0.0217023	0.0731684	0.125047	0.0663479	0.0247774	0.0642854	0.00994188	0.0316279	0.0549755	0.086547	0.0218081	0.0521846	0.0985436	0.0259148	0.0294617	0.0376186	0.0524875	0.0505163	0.0586367	0.0145768	0.02161	0.0730911	0.124664	0.0640816	0.0249215	0.0623943	0.00951062	0.0310354	0.0530087
k.cryptofilum	ARCHAEA	Aquatic	0.0697376	0.0699376	0.0282213	0.0493226	0.00845062	0.0153244	0.0815693	0.0778745	0.013678	0.0819924	0.108772	0.0556448	0.026554	0.0383962	0.0448784	0.0732745	0.0374172	0.0113601	0.034653	0.0729418	0.0686646	0.0721965	0.0268982	0.0498177	0.00909446	0.0147424	0.0853358	0.0768787	0.0135075	0.0828973	0.109671	0.0566063	0.0276019	0.0375239	0.0433998	0.0719586	0.0354024	0.0109947	0.0331785	0.0736298	0.0690048	0.0682907	0.0273842	0.0481394	0.00881753	0.0145229	0.0797775
k.flavida	BACTERIA	Terrestrial	0.13202	0.0755416	0.0198771	0.0605199	0.006852	0.0320642	0.0534293	0.0908226	0.0206419	0.034507	0.105644	0.0216174	0.016241	0.028287	0.0591363	0.0525663	0.0634088	0.0161282	0.0216448	0.0890504	0.131047	0.0769556	0.0189393	0.0608022	0.00746724	0.0317074	0.0549435	0.0893942	0.0213047	0.0347698	0.105873	0.0211367	0.0172968	0.0282935	0.0586931	0.0516365	0.0624141	0.0164051	0.0211944	0.0897261	0.130634	0.0741557	0.0193423	0.0582321	0.00711588	0.0309838	0.0516765
k.koreensis	BACTERIA	Aquatic	0.0807899	0.0444166	0.042625	0.0577808	0.00889692	0.0457943	0.0679897	0.0681773	0.0223572	0.0662181	0.101952	0.0574431	0.0249801	0.0418606	0.03941	0.0654841	0.0508337	0.0130054	0.0324231	0.0675618	0.079356	0.0435968	0.0417048	0.0565929	0.010317	0.0457542	0.0686988	0.066553	0.0227898	0.0674582	0.102556	0.0596248	0.026319	0.0424391	0.0390528	0.0644656	0.0497732	0.0133207	0.0321476	0.0674797	0.0791217	0.0425501	0.0419023	0.0558105	0.00978452	0.0442517	0.0657024
k.lactis	EUKARYA	Host-associated	0.0559	0.0436471	0.0554701	0.0602403	0.0125361	0.041919	0.0665046	0.0509492	0.0219598	0.063381	0.0972509	0.0704518	0.0208544	0.0441085	0.0431754	0.0886521	0.0584463	0.0109485	0.0335016	0.0600969	0.0568929	0.0445772	0.0535519	0.0590888	0.0134126	0.0418336	0.0656528	0.0525204	0.0219994	0.0625301	0.0968306	0.0715178	0.0214571	0.0442389	0.0432204	0.086291	0.0579125	0.011339	0.0338667	0.0612664	0.0560211	0.0427041	0.053976	0.0586149	0.0136499	0.0404615	0.0633649
k.olearia	BACTERIA	Specialized	0.062732	0.0491741	0.0413676	0.0504744	0.00750696	0.0215912	0.0785065	0.06839	0.0157716	0.0825232	0.101222	0.0782796	0.0240733	0.0505011	0.0382865	0.0600423	0.0486091	0.0101269	0.0381175	0.0727047	0.062204	0.0498906	0.0409522	0.0499458	0.0086917	0.0214753	0.0790509	0.0686585	0.0159346	0.0830251	0.101424	0.0794669	0.025265	0.0500679	0.0372753	0.0590957	0.0477519	0.0097297	0.0367927	0.073302	0.0622635	0.0475428	0.0408446	0.0489552	0.00809841	0.0209411	0.0747062
k.pneumoniae	BACTERIA	Gut	0.103989	0.0597208	0.034148	0.0518832	0.0106605	0.045189	0.0548983	0.0756987	0.0227548	0.0557816	0.110534	0.0386036	0.0273562	0.0383299	0.0462027	0.0583699	0.0519425	0.0158469	0.0273272	0.0707637	0.103012	0.0601459	0.0337911	0.0512547	0.0114931	0.0450344	0.0565373	0.073925	0.0234234	0.0563055	0.109803	0.0402993	0.0285094	0.0381651	0.0454894	0.0573503	0.0516302	0.015642	0.0272252	0.070963	0.102068	0.0576655	0.0339891	0.0499124	0.0112416	0.0430111	0.0528996
k.pneumoniae_342	BACTERIA	Gut	0.103709	0.0594601	0.0344429	0.0507928	0.0110581	0.0451776	0.0538856	0.0754384	0.0232445	0.0566429	0.111126	0.0384092	0.0272353	0.0385721	0.0463431	0.0584289	0.0524043	0.0158492	0.0273993	0.0703792	0.101804	0.0601812	0.034354	0.0502655	0.0124923	0.0448818	0.0547875	0.0726067	0.024057	0.0576942	0.109496	0.0410744	0.0286797	0.0389677	0.0454176	0.0587417	0.0516957	0.0155933	0.0274473	0.0697632	0.100023	0.0579131	0.0347655	0.0486205	0.0122954	0.042873	0.0512257
k.pneumoniae_ntuh-k2044	BACTERIA	Versatile	0.10487	0.0599005	0.0338276	0.0503344	0.0110017	0.045422	0.0539298	0.0759692	0.0230754	0.0560787	0.1118	0.037838	0.0275752	0.0385109	0.0468936	0.0573802	0.0516994	0.0159731	0.0271666	0.0707515	0.103306	0.0600909	0.0336752	0.0502807	0.0119308	0.0452561	0.0552904	0.0738709	0.0238175	0.0568039	0.11044	0.0400186	0.0285891	0.0386207	0.0460945	0.0574878	0.0512766	0.0155839	0.0271052	0.0704612	0.102096	0.0577737	0.0339198	0.0480927	0.0118355	0.0432558	0.051311
k.radiotolerans	BACTERIA	Aquatic	0.14634	0.084488	0.014371	0.0603146	0.00645147	0.0273686	0.0537477	0.0954336	0.022214	0.0239821	0.107536	0.0133661	0.0136722	0.025436	0.061688	0.0508633	0.0616659	0.0146885	0.0159417	0.100431	0.144287	0.0861352	0.0138698	0.0604739	0.00738396	0.0273047	0.0541877	0.0945441	0.022949	0.0239106	0.105905	0.013245	0.0146854	0.0249256	0.0624939	0.051381	0.0617607	0.0150967	0.0156379	0.0998227	0.144766	0.0831245	0.0142274	0.0584225	0.00683644	0.0268306	0.0519563
k.rhizophila	BACTERIA	Host-associated (animal)	0.127993	0.0757038	0.0200386	0.0586193	0.00697199	0.0321436	0.0603211	0.0906094	0.0244391	0.0344924	0.0975524	0.0211035	0.0207146	0.0286419	0.0576816	0.0569503	0.0611581	0.0145809	0.0194408	0.0908435	0.127709	0.0772684	0.0196119	0.058226	0.0077896	0.0320152	0.0606743	0.0897672	0.0250544	0.0341581	0.0971079	0.0203476	0.0214779	0.0280695	0.0579057	0.0565783	0.0612429	0.014715	0.0190865	0.0911947	0.127499	0.0741081	0.019725	0.0564688	0.00735216	0.0312906	0.0578301
k.sedentarius	BACTERIA	Aquatic	0.132774	0.0756179	0.0168291	0.0614156	0.00697401	0.0314402	0.0632795	0.0950215	0.0240185	0.032635	0.100091	0.0183731	0.0201579	0.0258252	0.0574394	0.0512575	0.0624814	0.0164361	0.0165748	0.091358	0.131621	0.0767481	0.0163387	0.0616173	0.00780889	0.0313083	0.0636285	0.0940755	0.0244088	0.0324709	0.0995415	0.0176041	0.0212476	0.0255438	0.0575905	0.0511827	0.0624031	0.0168678	0.0161997	0.0917929	0.131637	0.073589	0.0165961	0.0595737	0.00731002	0.03052	0.0607371
k.variicola	BACTERIA	Versatile	0.105481	0.0590132	0.0337999	0.0508948	0.0107985	0.0456761	0.0539022	0.0764098	0.0230521	0.0561335	0.111816	0.0373618	0.0271705	0.0383645	0.0466838	0.0572639	0.0521716	0.0158394	0.0269439	0.0712231	0.104578	0.0591491	0.0333105	0.0509613	0.0116823	0.0455601	0.0555925	0.07453	0.0237571	0.0566988	0.110756	0.0390153	0.0279492	0.0380527	0.0459118	0.056981	0.0518775	0.015651	0.026651	0.0713346	0.103811	0.057243	0.0333178	0.0490066	0.0113806	0.0436542	0.0519178
l.acidophilus	BACTERIA	Versatile	0.0704723	0.0369992	0.0584535	0.0612713	0.00541489	0.0380377	0.0570968	0.0642071	0.0202413	0.0781302	0.0904843	0.0800258	0.026746	0.0430762	0.0356117	0.0589171	0.0578957	0.0103542	0.0389325	0.0676323	0.069593	0.0374642	0.0573685	0.060717	0.00611268	0.0374124	0.0586225	0.0625713	0.0207733	0.0792569	0.0915827	0.0824502	0.0286838	0.0435966	0.0343215	0.0578316	0.0551612	0.0101892	0.0391999	0.0670917	0.0691338	0.0361066	0.058109	0.058693	0.0060525	0.0367339	0.0550675
l.asiaticus	BACTERIA	Host-associated	0.0635726	0.0526352	0.0461062	0.0535163	0.0139391	0.0355149	0.0580598	0.0619144	0.0235455	0.0885938	0.0955917	0.0644379	0.0270445	0.0455366	0.0372644	0.0811554	0.0466379	0.0100689	0.030534	0.0643309	0.0623701	0.051563	0.0468501	0.0527801	0.0148684	0.0350128	0.0580279	0.0600932	0.0232211	0.0889631	0.0957776	0.0658017	0.0287673	0.046735	0.0368101	0.0806773	0.0462568	0.0103836	0.0311083	0.0639327	0.0608695	0.0502122	0.0461898	0.0521357	0.0150922	0.0339621	0.0556055
l.biflexa	BACTERIA	Versatile	0.0549031	0.0411624	0.0478078	0.0477227	0.00797465	0.0344745	0.0705203	0.0648099	0.0190659	0.0762119	0.104182	0.0755518	0.0215992	0.057798	0.0407436	0.0738176	0.0534168	0.0113505	0.0364303	0.0604565	0.0540408	0.0409492	0.0470924	0.0475243	0.00902858	0.0347307	0.0719436	0.0632652	0.0194169	0.075914	0.104002	0.0788135	0.0229673	0.0570435	0.0405891	0.0726343	0.0527339	0.0113876	0.0357894	0.060134	0.0528079	0.0398126	0.0479143	0.0461872	0.00892478	0.0337776	0.067777
l.biflexa_patoc1_ames	BACTERIA	Versatile	0.054932	0.0411616	0.0477694	0.0477447	0.00799627	0.0344755	0.0704381	0.0648203	0.0190681	0.0762123	0.104263	0.0756033	0.0213988	0.0577878	0.0408052	0.0737968	0.0534259	0.0113813	0.036324	0.0605951	0.0543179	0.0407744	0.0469761	0.0476771	0.00899091	0.0347252	0.0719103	0.0634666	0.019364	0.0759622	0.104062	0.0787434	0.0224781	0.0570157	0.0407163	0.0725087	0.0527711	0.0114124	0.0356639	0.0604636	0.0530602	0.0396787	0.0477307	0.0463213	0.00877005	0.0338163	0.0680244
l.borgpetersenii_jb197	BACTERIA	Host-associated (animal)	0.0558768	0.0493699	0.0465342	0.0476258	0.0085571	0.0313417	0.0725329	0.0658007	0.0173002	0.0776081	0.103661	0.0778653	0.0196544	0.0564699	0.0393089	0.0763029	0.04905	0.0106052	0.0355123	0.0590228	0.0545799	0.0490537	0.046245	0.0474249	0.00936949	0.0311788	0.0736325	0.0644152	0.0174365	0.0782949	0.103708	0.080086	0.0205168	0.0560842	0.0390928	0.0756035	0.0485771	0.010645	0.0351052	0.0589499	0.0538494	0.0476555	0.0460246	0.0462669	0.00931245	0.0303079	0.0697878
l.borgpetersenii_l550	BACTERIA	Host-associated (animal)	0.0558846	0.0492614	0.0465946	0.0476615	0.00852493	0.0312789	0.0725254	0.0657564	0.0172997	0.0777486	0.103717	0.0779547	0.019598	0.0564883	0.0392917	0.0762893	0.0490969	0.0105432	0.0354123	0.0590729	0.054586	0.0488025	0.0463079	0.0474816	0.00937114	0.0311244	0.0734892	0.064402	0.0174641	0.078383	0.103815	0.0801001	0.0204649	0.0562344	0.0390787	0.0755997	0.0486487	0.0105931	0.0351342	0.0589196	0.0537259	0.0473702	0.0460915	0.0462853	0.00931167	0.0302269	0.0696483
l.braziliensis	EUKARYA	Host-associated	0.111567	0.0712915	0.0276589	0.0480234	0.0190664	0.041465	0.0602066	0.0630072	0.0276308	0.0316056	0.0941031	0.0340071	0.0229472	0.0301554	0.0571639	0.0889562	0.0628771	0.0110273	0.0246597	0.0725796	0.105273	0.0699873	0.0294756	0.0484644	0.0197378	0.0404801	0.0611445	0.0626685	0.0271828	0.0349338	0.0929373	0.0390073	0.0254505	0.0330465	0.054443	0.083192	0.0606018	0.0115077	0.0273316	0.0731346	0.106651	0.0689524	0.0286208	0.0476675	0.0203039	0.0398678	0.058845
l.brevis	BACTERIA	Gut	0.0934305	0.0460177	0.0410839	0.0562633	0.0045128	0.0526632	0.0464848	0.0691302	0.024139	0.0612263	0.101568	0.0505843	0.0259137	0.0399407	0.0391233	0.0557117	0.0714366	0.0124413	0.0343216	0.0740072	0.0919554	0.0467956	0.0405512	0.0567456	0.00509887	0.0531778	0.0480601	0.0671732	0.0248842	0.0622518	0.102233	0.0512536	0.0267702	0.0399814	0.0383165	0.0540309	0.0697014	0.0128393	0.0339413	0.0742386	0.0903969	0.0449869	0.0405677	0.0538505	0.00508217	0.0503865	0.0444654
l.buccalis	BACTERIA	Host-associated	0.0526027	0.0347645	0.0681196	0.0531892	0.0066503	0.0241763	0.0843849	0.0620296	0.0121976	0.0935068	0.0875102	0.105658	0.0245279	0.0497372	0.0247511	0.056653	0.0481351	0.00688666	0.0430693	0.0614503	0.0509527	0.0346276	0.0667741	0.0524964	0.00773226	0.0237204	0.0861575	0.0597782	0.0120776	0.0944025	0.0882608	0.109279	0.0258888	0.0499466	0.0238722	0.055783	0.0464929	0.00707643	0.0429286	0.0617527	0.0496702	0.0333518	0.0677625	0.0516644	0.00752823	0.0231239	0.0823919
l.casei	BACTERIA	Gut	0.0962407	0.0451945	0.0405932	0.0587669	0.00403138	0.0479581	0.0469171	0.0688178	0.023171	0.0642302	0.101038	0.056408	0.0273365	0.0419148	0.0410905	0.0549924	0.0658425	0.0110794	0.0327196	0.0716578	0.0947442	0.0461832	0.0399549	0.058332	0.0047227	0.0478287	0.0480951	0.0668681	0.02381	0.0649005	0.101913	0.0580338	0.0286477	0.0425627	0.0400483	0.0540133	0.063906	0.0113787	0.0324661	0.0715907	0.0936447	0.0444491	0.0399862	0.0559255	0.0046399	0.0462231	0.0446166
l.casei_bl23	BACTERIA	Gut	0.0957506	0.0440127	0.0412797	0.0588273	0.00382524	0.0472642	0.0470883	0.0690487	0.0227905	0.0652119	0.101184	0.0563151	0.0274688	0.0419167	0.0409348	0.0557506	0.0656603	0.0111906	0.0326393	0.0718403	0.0940148	0.045176	0.0404457	0.0582456	0.00439598	0.0469673	0.0485756	0.067036	0.0234016	0.0662536	0.102363	0.0577132	0.0292822	0.0421744	0.0396507	0.0546811	0.0637195	0.0114895	0.0324089	0.0720053	0.0926902	0.0437005	0.0405122	0.0557845	0.00434473	0.0452466	0.0450407
l.cholodnii	BACTERIA	Aquatic	0.135382	0.0739647	0.0237552	0.0552537	0.00940616	0.0403216	0.0506798	0.084219	0.0237792	0.04177	0.110471	0.0271711	0.0229051	0.0319575	0.05363	0.0531057	0.051003	0.0149001	0.0199783	0.0763472	0.133641	0.0744633	0.023103	0.054994	0.0104618	0.0401807	0.051483	0.0825286	0.0244766	0.042257	0.10929	0.0286113	0.0244583	0.0320558	0.0541166	0.0524503	0.0500949	0.0148011	0.0198652	0.0766676	0.133896	0.0727091	0.023235	0.053805	0.00988347	0.0394134	0.0495547
l.citreum	BACTERIA	Gut	0.0868856	0.0402826	0.049027	0.0578951	0.00196531	0.0493925	0.0505229	0.0658459	0.0217259	0.0735549	0.0976438	0.0581531	0.0271274	0.0434804	0.0347002	0.0587927	0.0647316	0.0107384	0.0344601	0.0730747	0.0855245	0.0404368	0.0487628	0.0575638	0.00223516	0.049363	0.052222	0.0637289	0.0221843	0.075238	0.0982248	0.0596213	0.0279285	0.0435273	0.0334223	0.0583154	0.0634145	0.0107567	0.0344444	0.0730856	0.0837495	0.0390995	0.0486411	0.0549973	0.00236623	0.0477598	0.0484173
l.delbrueckii	BACTERIA	Versatile	0.0863446	0.0435453	0.0415999	0.0593684	0.00668354	0.0423129	0.0615581	0.0680656	0.018224	0.0627157	0.102526	0.0728213	0.0257702	0.0419454	0.0351474	0.0619608	0.0518574	0.00997799	0.0378367	0.0697381	0.0865266	0.043493	0.0407789	0.0586542	0.0076907	0.0419396	0.0619286	0.0664929	0.0183706	0.0628898	0.104252	0.072845	0.0270927	0.0429975	0.0345026	0.0609626	0.050779	0.0105303	0.037847	0.0694263	0.0852477	0.0414714	0.0412852	0.0560039	0.00753626	0.0404035	0.057508
l.delbrueckii_baa-365	BACTERIA	Gut	0.0858049	0.0434057	0.0412057	0.0590202	0.00693626	0.0424055	0.0616257	0.0678497	0.0183209	0.0629495	0.102867	0.0730692	0.0260451	0.0424581	0.0352549	0.0618632	0.0514031	0.010334	0.0379277	0.0692533	0.0854557	0.0433078	0.0405711	0.0587194	0.00804855	0.0418907	0.0620279	0.0659936	0.0182946	0.0632315	0.104172	0.0742895	0.0278267	0.0436665	0.0345309	0.0606789	0.0499873	0.0111068	0.0377863	0.0684142	0.0837078	0.0412208	0.0407386	0.055549	0.00817167	0.0403039	0.0572139
l.elongisporus	EUKARYA	Host-associated	0.0589544	0.0419151	0.0615318	0.058132	0.0106045	0.0479062	0.0667489	0.0539179	0.0230517	0.0617196	0.0953632	0.0701806	0.019	0.0421812	0.0436159	0.0863361	0.0595612	0.00932442	0.0333073	0.0566479	0.0592721	0.0418706	0.0591598	0.0570839	0.0113422	0.0467556	0.0661459	0.0552198	0.0228016	0.0625706	0.095502	0.0714908	0.019613	0.0431636	0.0433412	0.0839366	0.0594472	0.00979585	0.0340421	0.0574454	0.0579083	0.0401771	0.0589851	0.0557435	0.012022	0.0448696	0.0628601
l.fermentum	BACTERIA	Gut	0.0906543	0.0479445	0.0420377	0.0575776	0.00569286	0.0477555	0.0564668	0.0701882	0.0230032	0.0594372	0.100104	0.0559623	0.0263373	0.0395148	0.038684	0.05373	0.0628211	0.0108722	0.034799	0.0764177	0.0893518	0.0484334	0.0416775	0.0581363	0.00616149	0.0484094	0.058251	0.0692316	0.0236363	0.0594342	0.10019	0.0569646	0.02704	0.0390566	0.0383283	0.0519777	0.0619146	0.010877	0.0345455	0.0763822	0.0885575	0.0468435	0.0419227	0.0550161	0.00624496	0.0462419	0.0537192
l.gasseri	BACTERIA	Gut	0.0714174	0.0366074	0.0565155	0.0600062	0.00546768	0.0390261	0.0587636	0.0637716	0.0196298	0.0755438	0.0947623	0.0814478	0.0258714	0.0437055	0.0355229	0.0590743	0.056828	0.0103967	0.0376489	0.0679932	0.0693388	0.0376688	0.0556316	0.0605245	0.00619969	0.0384668	0.0614615	0.0616525	0.0199495	0.0765493	0.0962822	0.084067	0.0277385	0.0442411	0.033894	0.0577185	0.0536897	0.010372	0.0378135	0.0667405	0.0689375	0.0357166	0.0563459	0.0574668	0.00629273	0.0376248	0.0567847
l.helveticus	BACTERIA	Gut	0.0719827	0.0416934	0.0540634	0.0600221	0.00674838	0.0404295	0.0579882	0.0627086	0.0224828	0.0745025	0.0934309	0.0818858	0.0268524	0.0436783	0.0343023	0.0573592	0.0542143	0.00968365	0.0393048	0.0666667	0.0710462	0.0409599	0.0542383	0.061124	0.00712097	0.0397287	0.0589288	0.0618357	0.0227055	0.0749391	0.0927489	0.0831322	0.0278518	0.0433979	0.0338403	0.0563535	0.0538916	0.00975908	0.0393785	0.0670191	0.0707463	0.0395837	0.054272	0.059051	0.00703207	0.0387568	0.0560483
l.hongkongensis	BACTERIA	Aquatic	0.120169	0.0707233	0.0270902	0.0542431	0.0110449	0.0403648	0.0531688	0.0816676	0.0225441	0.046009	0.112157	0.0313874	0.0253581	0.0351696	0.0517591	0.053925	0.0510873	0.014759	0.0226837	0.0746884	0.118567	0.0726451	0.0263433	0.0527438	0.0137884	0.040506	0.0518762	0.0798923	0.0238126	0.0450328	0.110182	0.0327747	0.0275964	0.0356571	0.0535318	0.0538673	0.0507037	0.0153615	0.0218617	0.0732562	0.116203	0.0681972	0.0270285	0.051874	0.0134059	0.0387839	0.0500341
l.infantum	EUKARYA	Host-associated	0.120743	0.0726561	0.0262787	0.0486672	0.0188772	0.0414187	0.0601548	0.0647968	0.0269688	0.0299521	0.091773	0.0336389	0.0226421	0.0295573	0.0579453	0.088019	0.0596193	0.0107659	0.0240081	0.0715147	0.113067	0.0714344	0.0282213	0.0491642	0.0194573	0.0402441	0.0614253	0.0641861	0.026696	0.0333575	0.0905921	0.0389547	0.0252298	0.0324842	0.0555352	0.0822495	0.0579402	0.0112962	0.02673	0.0717349	0.115022	0.0702854	0.027216	0.0482001	0.0204662	0.0400716	0.0588051
l.innocua	BACTERIA	terrestrial	0.0763611	0.0372883	0.0473658	0.0547506	0.00600504	0.034543	0.0750471	0.0655805	0.0176279	0.0782257	0.0942468	0.0739009	0.027055	0.0451645	0.0339836	0.0582407	0.0607129	0.00944354	0.0348599	0.0695971	0.0747614	0.037864	0.0465754	0.0544581	0.00681942	0.034529	0.0786563	0.0637248	0.018126	0.0792054	0.0944367	0.07637	0.0279936	0.0449218	0.0324513	0.0569235	0.0586767	0.00940364	0.0345965	0.0695063	0.0742619	0.036254	0.0465791	0.0527026	0.00667677	0.0331676	0.0722898
l.interrogans	BACTERIA	Host-associated (animal)	0.0510509	0.0448379	0.0512435	0.0462224	0.00914257	0.0330755	0.0703265	0.0632009	0.0170375	0.081201	0.104127	0.0790185	0.0201014	0.0589335	0.0379327	0.0784074	0.0506471	0.0111579	0.0358993	0.0564365	0.0463237	0.045944	0.0519415	0.0436296	0.010711	0.0328804	0.0689317	0.0579444	0.0177725	0.082957	0.104511	0.0845466	0.0230408	0.0634265	0.0357627	0.0775638	0.0500388	0.0110224	0.0355564	0.0554953	0.043798	0.0442864	0.0530347	0.0422235	0.0109715	0.0318494	0.0640694
l.interrogans_copenhageni	BACTERIA	Host-associated (animal)	0.0521484	0.0443395	0.0506909	0.047179	0.00889466	0.0329085	0.0709314	0.0644428	0.0170406	0.0808102	0.103756	0.0781913	0.0194267	0.0576511	0.0386405	0.078524	0.0505336	0.0112703	0.0359087	0.0567121	0.0496683	0.0450483	0.050116	0.0462932	0.0101207	0.0326725	0.0716102	0.0615929	0.0174075	0.0817657	0.103905	0.0818903	0.0208392	0.0585947	0.037822	0.0779114	0.0493983	0.0112711	0.035632	0.0564407	0.0485608	0.0438606	0.0505829	0.0451198	0.0102118	0.0319505	0.0676327
l.intracellularis	BACTERIA	Host-associated	0.0633685	0.0408022	0.0462402	0.0443797	0.0134601	0.0419223	0.0625227	0.0646384	0.023041	0.0860509	0.106029	0.0633749	0.0221234	0.0432575	0.0434431	0.0723883	0.0595801	0.0114604	0.0335163	0.0584009	0.0637741	0.0400848	0.0468115	0.0439124	0.0139407	0.0408836	0.0615198	0.0637474	0.0230903	0.0879618	0.107007	0.0631519	0.0232635	0.0440098	0.042935	0.0701428	0.059239	0.0115529	0.0337828	0.0591885	0.0629863	0.0388578	0.0464727	0.0427661	0.014065	0.0399446	0.0587349
l.johnsonii	BACTERIA	Host-associated (animal)	0.0700688	0.0355933	0.0580967	0.0589997	0.00544662	0.0384662	0.0594901	0.0628855	0.0193278	0.0770796	0.0951544	0.0798815	0.0253933	0.0440481	0.0352297	0.0623343	0.0570415	0.0106548	0.0377239	0.0670842	0.0677319	0.0367758	0.056215	0.0597494	0.00634393	0.0379802	0.0614484	0.0614873	0.0201177	0.0783344	0.097082	0.0826195	0.0267409	0.0448273	0.0336687	0.059245	0.0542085	0.0107599	0.0382968	0.0663671	0.0670356	0.0350749	0.0571442	0.0566994	0.00645425	0.0370805	0.0571043
l.johnsonii_fi9785	BACTERIA	Host-associated	0.0701521	0.0372607	0.0561851	0.0591584	0.00548445	0.0383492	0.0597466	0.0626492	0.0198277	0.0777544	0.0967934	0.0808537	0.0258182	0.0444199	0.0350665	0.059548	0.0557134	0.0103788	0.0380818	0.0667587	0.0681025	0.0372778	0.0561464	0.058583	0.00631874	0.0378145	0.0609605	0.0603057	0.0200353	0.0796586	0.0982907	0.0832038	0.0271979	0.0452018	0.0335585	0.0583754	0.0540225	0.0104919	0.0384735	0.0659811	0.0677584	0.0357608	0.0563717	0.0566454	0.00630518	0.0368096	0.0567828
l.lactis	BACTERIA	Gut	0.0736525	0.0362216	0.0520405	0.0528034	0.00455681	0.0369427	0.0698855	0.0658796	0.0179615	0.0770402	0.0988254	0.0741168	0.025258	0.0476106	0.0322694	0.0662589	0.0572871	0.0100722	0.0354586	0.0658587	0.0700853	0.0365328	0.0517416	0.0516663	0.00544279	0.0368241	0.0719283	0.0623325	0.0179605	0.079582	0.100571	0.0786922	0.0265513	0.0491052	0.0302957	0.0645942	0.0548369	0.0108624	0.036019	0.0643759	0.070346	0.0349588	0.051754	0.0505106	0.00518281	0.0357203	0.0668712
l.lactis_kf147	BACTERIA	Host-associated	0.0722978	0.0356558	0.0523199	0.0524759	0.00488596	0.0364588	0.0693298	0.065251	0.0175756	0.0793351	0.100021	0.0742049	0.0249859	0.0491661	0.0322036	0.066073	0.0562075	0.010012	0.0361034	0.0654368	0.0698307	0.0360124	0.0517532	0.0524479	0.00565663	0.0364335	0.0722899	0.0629425	0.0176324	0.0802852	0.100084	0.0784263	0.0259095	0.0493312	0.0308145	0.0641877	0.0546519	0.0102206	0.0361277	0.0649624	0.0685352	0.0344582	0.0519373	0.0500151	0.00550727	0.0351161	0.0661255
l.lactis_mg1363	BACTERIA	Gut	0.073532	0.0367032	0.051548	0.0527947	0.00467186	0.0371496	0.0703799	0.0654364	0.0177369	0.0768994	0.0996014	0.0742673	0.0251449	0.0480332	0.0322451	0.065227	0.0572917	0.00998369	0.0358725	0.0654812	0.0706063	0.0370726	0.051076	0.0529062	0.00530255	0.0372584	0.0736657	0.0627174	0.0179309	0.0777736	0.100081	0.0784451	0.0259354	0.0485492	0.030635	0.063721	0.0553791	0.0101866	0.0362138	0.0645439	0.0695192	0.0353841	0.0515931	0.0507622	0.00524339	0.035866	0.0677431
l.lactis_sk11	BACTERIA	Gut	0.072907	0.0370445	0.0513324	0.0518672	0.00504517	0.0378734	0.0693394	0.0648232	0.0178599	0.0760004	0.100098	0.0749352	0.0252792	0.0482059	0.0321651	0.0658308	0.0571661	0.0100903	0.0366798	0.0654575	0.0696121	0.0371549	0.0509259	0.0514755	0.00575603	0.0380022	0.0721276	0.0614959	0.0178099	0.0769878	0.101082	0.0803466	0.0261611	0.0491085	0.0302182	0.0647563	0.0548795	0.0105163	0.037246	0.064338	0.0689565	0.0355678	0.0510776	0.0498025	0.00565551	0.0364546	0.0665481
l.major	EUKARYA	Host-associated (animal, mosquito)	0.120257	0.0717994	0.0261812	0.0486141	0.0189683	0.0409551	0.0599053	0.0646549	0.0270476	0.0298306	0.0918935	0.0332855	0.0225967	0.029572	0.0578585	0.0899327	0.0600541	0.0108081	0.0240749	0.0717106	0.11203	0.0707734	0.0282949	0.049112	0.0198165	0.0402668	0.0610734	0.0641594	0.0267503	0.033368	0.09147	0.0386516	0.0252891	0.0326229	0.0549706	0.0819375	0.0583087	0.0114087	0.0268092	0.0728864	0.113971	0.0692708	0.0272923	0.0481105	0.0203079	0.0393916	0.0584828
l.mesenteroides	BACTERIA	Gut	0.0793567	0.037802	0.0527896	0.0577965	0.00220843	0.04404	0.0560677	0.0656282	0.0202434	0.0764412	0.0958622	0.0636472	0.0259853	0.044541	0.0334593	0.0642405	0.0629418	0.0106301	0.034547	0.0717722	0.0774941	0.0378028	0.0525887	0.0571875	0.00266663	0.0438189	0.0574767	0.0631974	0.0204843	0.0785849	0.096717	0.0659844	0.0271667	0.0450428	0.0322936	0.0631711	0.0613681	0.0107224	0.0343992	0.0718328	0.0761849	0.0363165	0.0526299	0.0549138	0.0026964	0.0424389	0.0536516
l.monocytogenes	BACTERIA	Gut	0.0773684	0.0365334	0.0462125	0.0544321	0.00608948	0.034571	0.0743932	0.0666938	0.0177965	0.0783973	0.0950547	0.0716522	0.0274664	0.0452996	0.0347214	0.0579804	0.0611463	0.00930819	0.0344849	0.0703982	0.0758887	0.0369255	0.0453021	0.0540019	0.00682294	0.0344273	0.0779756	0.0652176	0.0183424	0.0795958	0.0952293	0.0741073	0.0284478	0.0451997	0.0331162	0.0566705	0.0587751	0.00936638	0.0341334	0.0704545	0.0753767	0.0354904	0.0453891	0.0521666	0.0066841	0.0331485	0.0715949
l.monocytogenes_08-5578	BACTERIA	Versatile	0.0765821	0.036912	0.0467956	0.0546681	0.00624288	0.0347761	0.074443	0.0663342	0.0178136	0.0781683	0.0945453	0.0725348	0.027642	0.0452972	0.0343153	0.0581104	0.0607906	0.00941095	0.0347761	0.0698416	0.0747736	0.0372176	0.0459994	0.0541521	0.00701157	0.0344726	0.0779875	0.0646452	0.0182683	0.0794742	0.0948833	0.0754214	0.028729	0.0453335	0.0325682	0.0566789	0.0585029	0.00947964	0.0345353	0.0698658	0.0743882	0.0356481	0.0460257	0.0523583	0.00690796	0.0331449	0.0714861
l.monocytogenes_08-5923	BACTERIA	Versatile	0.0769684	0.0367596	0.0463909	0.0546025	0.00625501	0.0346558	0.0745513	0.0666531	0.0178553	0.0783151	0.0948327	0.0718737	0.027664	0.0453901	0.0345548	0.0578283	0.0607463	0.00936286	0.0346221	0.0701181	0.0752587	0.0369546	0.0455396	0.0540995	0.0070245	0.0343494	0.0780343	0.0651238	0.0183124	0.0796518	0.0951378	0.074659	0.0287048	0.0454207	0.0328318	0.056496	0.0584818	0.00940294	0.034325	0.0701914	0.0748049	0.0354512	0.045628	0.0522667	0.00691793	0.0330141	0.071511
l.monocytogenes_clip81459	BACTERIA	Versatile	0.0777011	0.0364882	0.0464159	0.0542331	0.00606318	0.034358	0.0742859	0.066623	0.0177786	0.0782665	0.0951106	0.0709391	0.0273998	0.045565	0.0348804	0.0580234	0.0614142	0.00933217	0.0345403	0.0705816	0.0761622	0.0364567	0.0451518	0.0529392	0.00686609	0.0340643	0.0766048	0.0652029	0.0180736	0.0807605	0.0965928	0.0728294	0.0288605	0.0464701	0.0330559	0.056766	0.0587209	0.00958375	0.0340844	0.0707542	0.0758589	0.0353565	0.0453442	0.0517201	0.0067178	0.0328588	0.0710324
l.monocytogenes_f2365	BACTERIA	Gut	0.0772347	0.0366242	0.0464863	0.0539248	0.0061218	0.034306	0.0743846	0.0665748	0.0178429	0.0783967	0.0952908	0.0712933	0.0273197	0.045685	0.0348354	0.0579966	0.0612273	0.00927992	0.0346574	0.0705178	0.0757688	0.0369503	0.0454149	0.0534127	0.0069363	0.0340722	0.077354	0.0651942	0.0183887	0.0798011	0.0959186	0.0737708	0.0285424	0.0459027	0.0331766	0.0566702	0.0586835	0.00932497	0.0342206	0.0704966	0.0744769	0.0353555	0.0457551	0.0511035	0.00689161	0.0326227	0.0707168
l.monocytogenes_hcc23	BACTERIA	Versatile	0.0777938	0.0368949	0.0463264	0.0550261	0.00610338	0.0345824	0.0751952	0.0664157	0.0177346	0.0773961	0.0944707	0.0722923	0.0272344	0.0453439	0.0343111	0.0578163	0.0608298	0.00937447	0.0348742	0.0699843	0.0757475	0.0370942	0.0457279	0.0544974	0.00699517	0.0344085	0.0786301	0.0645305	0.0182102	0.0789903	0.0948122	0.0747329	0.0283463	0.0456196	0.0325789	0.0566574	0.0583461	0.00950348	0.0345968	0.0699746	0.0751883	0.0355924	0.0459349	0.0526079	0.00686334	0.0329904	0.0721333
l.plantarum	BACTERIA	Host-associated (animal)	0.0920474	0.043104	0.0441508	0.0565584	0.00512645	0.0524959	0.0450344	0.0663014	0.0237126	0.065581	0.100099	0.0517036	0.0268798	0.0396535	0.0379336	0.0579734	0.070906	0.0117881	0.0351894	0.0737607	0.0902569	0.0445377	0.0436976	0.0562209	0.00586073	0.0534383	0.0468175	0.0645587	0.0246722	0.0665417	0.101064	0.0528213	0.0279955	0.0397892	0.037442	0.0551564	0.068331	0.0120096	0.0353092	0.0734794	0.0888514	0.0427573	0.0440044	0.053713	0.00591414	0.0509509	0.0434613
l.plantarum_jdm1	BACTERIA	Host-associated	0.0931378	0.0428308	0.0438313	0.0561778	0.00489603	0.0524593	0.0446424	0.0672146	0.023762	0.0653906	0.100234	0.0510711	0.0269741	0.0395895	0.0381308	0.0572534	0.0717544	0.01169	0.0349243	0.0740354	0.0910325	0.0440837	0.0432664	0.0560807	0.00552864	0.0532492	0.0461308	0.0652244	0.0247104	0.0667796	0.101605	0.0518741	0.0281631	0.0399971	0.0375331	0.0550499	0.0690622	0.0119115	0.0348488	0.0738694	0.0899108	0.0423034	0.0436922	0.0536839	0.00545551	0.0508516	0.0429675
l.pneumophila	BACTERIA	Host-associated (animal)	0.0719005	0.0417156	0.0500669	0.0481611	0.0121329	0.0453184	0.060287	0.060334	0.0246484	0.0762265	0.109526	0.0651074	0.0247043	0.0449998	0.0406298	0.0668324	0.0514373	0.0115206	0.0356626	0.0587887	0.0708425	0.0414148	0.0500074	0.0473504	0.0132188	0.0447677	0.0596272	0.0597589	0.0250125	0.0772509	0.108734	0.0654948	0.0259063	0.0454755	0.0403071	0.0666309	0.0510909	0.011772	0.0362467	0.0590909	0.0703201	0.0402285	0.0498779	0.0462655	0.0131396	0.0436236	0.0569161
l.pneumophila_corby	BACTERIA	Host-associated (animal)	0.0730792	0.0416331	0.0499379	0.0488084	0.0118924	0.0456536	0.0607114	0.060809	0.0245868	0.075891	0.109009	0.0650411	0.0241346	0.0446294	0.0408215	0.066361	0.0511979	0.0114093	0.0351516	0.0592418	0.0713076	0.0411632	0.0500848	0.0478155	0.0131764	0.0450442	0.0600762	0.0598043	0.0247365	0.0774266	0.108312	0.0667533	0.0258209	0.0455562	0.0402215	0.0662579	0.0502506	0.011751	0.0356721	0.0587695	0.0708387	0.0398889	0.0498985	0.0469329	0.0130451	0.0439078	0.0573904
l.pneumophila_lens	BACTERIA	Host-associated (animal)	0.0728269	0.0418371	0.0503265	0.0488594	0.0119614	0.0453822	0.0605194	0.0608817	0.0245743	0.075748	0.109582	0.0640635	0.0238985	0.044605	0.040579	0.0669836	0.0513036	0.0114866	0.0352532	0.0592278	0.0716868	0.0416645	0.0501361	0.0478321	0.0131112	0.0449019	0.0603063	0.0599908	0.0247611	0.0768156	0.109026	0.0651733	0.025289	0.0447801	0.0403906	0.0667254	0.0508062	0.0116152	0.0358118	0.0591757	0.0710351	0.0402978	0.0500369	0.0468554	0.0130235	0.0437739	0.0575773
l.pneumophila_paris	BACTERIA	Host-associated (animal)	0.0722731	0.0414697	0.0500314	0.0488407	0.0119594	0.0453908	0.0607299	0.060509	0.0248052	0.0757259	0.109812	0.0650273	0.0240677	0.0447907	0.0405729	0.0667471	0.0514913	0.0115081	0.0353834	0.0587978	0.0711218	0.0413815	0.0496902	0.0479004	0.0130736	0.0449138	0.0605013	0.0597886	0.0251261	0.0769721	0.108922	0.0660397	0.02522	0.0449695	0.0402215	0.0663929	0.050943	0.0118554	0.0360486	0.0589184	0.07055	0.0400941	0.0496112	0.0468349	0.0129712	0.0438003	0.0578116
l.reuteri	BACTERIA	Gut	0.0768205	0.0432205	0.0520611	0.0588499	0.00589258	0.0468054	0.0569463	0.0653176	0.0234115	0.0735355	0.0950187	0.0671489	0.0275557	0.0410169	0.0369327	0.055399	0.0580454	0.0108219	0.0373561	0.067844	0.0751626	0.0432783	0.0524894	0.0593205	0.00646825	0.0465235	0.0587072	0.063311	0.0238882	0.0748363	0.0943603	0.069571	0.0283609	0.0407601	0.03604	0.0544041	0.0568184	0.0109776	0.0373004	0.0674219	0.0744685	0.0415708	0.0523751	0.0569047	0.00665835	0.0447952	0.0549984
l.reuteri_k	BACTERIA	Gut	0.077157	0.0429425	0.0520783	0.0589453	0.00579158	0.0466381	0.056784	0.0658051	0.0232564	0.0731099	0.0946906	0.0669263	0.0276195	0.0408536	0.0371015	0.0556239	0.0584244	0.0107356	0.0373698	0.0681465	0.0760337	0.0428628	0.0522453	0.0596369	0.00618981	0.0463592	0.0586211	0.0641564	0.0238337	0.0741546	0.0939688	0.0689903	0.0283457	0.0405144	0.0363617	0.0545806	0.0571455	0.0106631	0.0371536	0.0681827	0.0753821	0.0413961	0.0523143	0.0573616	0.00636164	0.044786	0.0551075
l.rhamnosus	BACTERIA	Host-associated	0.0981125	0.0456582	0.040145	0.057069	0.00420112	0.0481466	0.0466119	0.0680053	0.0235643	0.0640314	0.102293	0.0565629	0.0265001	0.042269	0.0416879	0.0556538	0.064944	0.0111507	0.0323941	0.0709997	0.095609	0.047551	0.0395	0.0564741	0.00516486	0.0477099	0.0477723	0.0663412	0.0244731	0.0643856	0.10264	0.0576275	0.0275518	0.0421921	0.0421213	0.0547448	0.063517	0.0113114	0.0322721	0.0710406	0.0948229	0.0458886	0.0393269	0.0537808	0.00513734	0.0462392	0.044409
l.rhamnosus_lc705	BACTERIA	Host-associated	0.0985504	0.0445843	0.0406661	0.0570438	0.0041408	0.0479229	0.0461586	0.0683394	0.0233842	0.0642265	0.102048	0.0561257	0.0267576	0.0423516	0.0415541	0.0559854	0.0653486	0.0111577	0.0323868	0.0712677	0.0957122	0.0467373	0.0398893	0.0563429	0.00508881	0.0475987	0.0474074	0.0666429	0.0243471	0.0644987	0.102736	0.0570471	0.0279096	0.042246	0.0418725	0.0550732	0.0636804	0.0112943	0.0321855	0.0716903	0.094914	0.0450734	0.0397042	0.0533838	0.00515743	0.04598	0.0438571
l.sakei	BACTERIA	Gut	0.0877409	0.0393221	0.0435552	0.0543356	0.00487827	0.0547786	0.0555285	0.066114	0.0201491	0.0717753	0.101953	0.058701	0.0275088	0.0411216	0.0373701	0.0542474	0.0659854	0.00977309	0.0341939	0.0709684	0.0861819	0.0393791	0.0431555	0.0537988	0.00553938	0.0557238	0.0567998	0.0638895	0.0205579	0.0727136	0.102501	0.0600108	0.0286426	0.0413912	0.0357956	0.0538193	0.0651019	0.0100212	0.0344227	0.0705548	0.0849125	0.0381922	0.0433171	0.051844	0.00547803	0.0531416	0.0528348
l.salivarius	BACTERIA	Gut	0.0665336	0.038401	0.0562005	0.0585813	0.00571828	0.0362829	0.0659913	0.0626947	0.0180451	0.079002	0.0963547	0.0810161	0.0262362	0.0430841	0.0315486	0.060829	0.0552762	0.00960664	0.0399291	0.0686688	0.0642194	0.0388413	0.0561471	0.0590764	0.0062943	0.0354842	0.0679898	0.0609578	0.0181725	0.0805151	0.0965465	0.082855	0.0272801	0.0431248	0.0305774	0.059953	0.0542825	0.00949809	0.0396856	0.0684992	0.0633161	0.0371843	0.0563664	0.0567763	0.00660067	0.0342926	0.0627118
l.sphaericus	BACTERIA	Host-associated (animal, mosquito)	0.073895	0.0379436	0.0450137	0.0498222	0.00735998	0.0426445	0.0719536	0.0648468	0.0218711	0.0798612	0.0980037	0.0652176	0.0288883	0.0458551	0.0344307	0.0585705	0.0580727	0.00979382	0.0364275	0.0695283	0.0713142	0.038242	0.0450543	0.0491803	0.00836874	0.0423957	0.0737673	0.0629912	0.0221788	0.0805917	0.0982233	0.0675856	0.0308136	0.046521	0.0333881	0.0573272	0.0562797	0.0101152	0.036628	0.0690343	0.0701953	0.0364571	0.0450877	0.0475065	0.00826794	0.0402381	0.0684049
l.thermotolerans	EUKARYA	terrestrial	0.070415	0.0510977	0.0461314	0.0559212	0.0134166	0.0423522	0.0676607	0.0567756	0.0219177	0.0529401	0.0978718	0.0648975	0.0201497	0.0438118	0.0465789	0.0900519	0.054232	0.0109086	0.0307208	0.0621487	0.072071	0.0524851	0.0445926	0.0555913	0.013942	0.0427835	0.0676277	0.0584737	0.0219195	0.0519828	0.097067	0.066157	0.0208597	0.0432479	0.0464785	0.0861968	0.0529874	0.0111963	0.0309061	0.063434	0.0704076	0.0502088	0.0453434	0.0547958	0.0141733	0.0414322	0.0655883
l.welshimeri	BACTERIA	Versatile	0.0752361	0.0367037	0.0471197	0.0540645	0.00595009	0.0342973	0.0747913	0.0662487	0.0177729	0.0797709	0.0952704	0.0736891	0.0276269	0.0456379	0.0338598	0.0581025	0.0601983	0.00923032	0.03473	0.0696994	0.0737097	0.0367741	0.046718	0.0536073	0.0066731	0.0340794	0.0775085	0.0646855	0.0182381	0.081302	0.0955132	0.0758359	0.028688	0.045698	0.0323834	0.0571242	0.0581061	0.00927507	0.0344348	0.0696456	0.0727806	0.035188	0.0467752	0.0514609	0.00649519	0.0324588	0.0712527
l.xyli	BACTERIA	Host-associated (plants)	0.132444	0.0750918	0.0214622	0.0562114	0.00564156	0.0290529	0.0565085	0.0904177	0.0190697	0.0452802	0.102127	0.0244954	0.0175124	0.0316263	0.0537226	0.0588063	0.0599303	0.0134796	0.0198301	0.0872897	0.131553	0.0762539	0.0212148	0.0565472	0.00631511	0.0284214	0.0571465	0.0895906	0.0194226	0.045554	0.101216	0.0237861	0.0187735	0.0312031	0.0538969	0.0586547	0.0598487	0.0138942	0.0196003	0.0871071	0.131787	0.0735295	0.0211133	0.0544235	0.00605495	0.0281259	0.0539594
m.abscessus	BACTERIA	Versatile	0.125684	0.0698519	0.0238547	0.059964	0.00781628	0.0320776	0.0527182	0.0878771	0.0222675	0.0458453	0.0982495	0.0246634	0.0207492	0.0310615	0.0571596	0.0573543	0.0605594	0.0152062	0.0222005	0.0848399	0.125595	0.070618	0.0237207	0.0602735	0.00853028	0.0317826	0.0535207	0.0867307	0.022455	0.0457473	0.0967476	0.0250347	0.0214045	0.0306569	0.0566477	0.0572819	0.0608378	0.0153916	0.021992	0.0850316	0.125184	0.0691028	0.0235455	0.0588764	0.0082203	0.0312585	0.0514713
m.acetivorans	ARCHAEA	Aquatic	0.0688046	0.0448541	0.0447954	0.0533522	0.0125827	0.0254648	0.0797331	0.0723601	0.0167315	0.073577	0.0939523	0.0655168	0.0245523	0.0444268	0.0399326	0.0689882	0.0543163	0.0105613	0.0372762	0.0682127	0.0664881	0.0470985	0.0423516	0.0502472	0.0142857	0.0256109	0.0802169	0.0701417	0.017387	0.0755975	0.0959649	0.0699303	0.0268762	0.0466099	0.0394972	0.0670844	0.050835	0.0101533	0.0357021	0.0679217	0.0641559	0.0443708	0.0444213	0.0498686	0.0138844	0.0250415	0.0750333
m.aeolicus	ARCHAEA	Aquatic	0.0539952	0.029649	0.0705933	0.0563517	0.0142166	0.017773	0.0748715	0.0667773	0.0159766	0.108241	0.0868476	0.0960392	0.0262838	0.036648	0.0346717	0.0542752	0.0483145	0.00615429	0.0414566	0.0608507	0.0540672	0.0290776	0.0678592	0.0564614	0.0153928	0.0175163	0.0764982	0.0664591	0.0157481	0.110151	0.0870766	0.0974401	0.0278418	0.0361085	0.033928	0.0530225	0.0475225	0.00581035	0.0400898	0.0619286	0.0520363	0.0269535	0.0711646	0.0548502	0.0150224	0.0168723	0.0712025
m.aeruginosa	BACTERIA	Aquatic	0.0728138	0.0535613	0.0453371	0.0478749	0.0108756	0.0505003	0.0658164	0.0646353	0.0176815	0.0720048	0.112279	0.0564567	0.0174247	0.0411311	0.0464326	0.0644989	0.0537851	0.0146821	0.0326311	0.0595779	0.0683719	0.0555601	0.0443056	0.0458035	0.0126546	0.0496793	0.0648479	0.0618295	0.0182864	0.0724226	0.112075	0.0586033	0.0199336	0.0425923	0.047514	0.0668259	0.0525782	0.0147862	0.0324842	0.0588462	0.0671389	0.0530087	0.0452872	0.0455417	0.0127449	0.0481517	0.0612763
m.agalactiae	BACTERIA	Host-associated (animal)	0.0587115	0.0297724	0.075323	0.0571348	0.00569627	0.0278084	0.0675141	0.0477297	0.015207	0.0876975	0.0940979	0.103394	0.0186107	0.0526083	0.0277341	0.0730891	0.0482931	0.00958898	0.0416618	0.0583281	0.057917	0.0286773	0.0747975	0.055947	0.00676252	0.0269619	0.0671309	0.0458013	0.0152521	0.0897168	0.0952117	0.103967	0.02013	0.0535544	0.0271734	0.0724394	0.0475141	0.0100314	0.04264	0.0583745	0.0569747	0.0280399	0.0755003	0.054603	0.00682065	0.0265503	0.0639011
m.aquaeolei	BACTERIA	Aquatic	0.0981713	0.0664276	0.0331106	0.0575143	0.00937407	0.0424741	0.0672705	0.0756422	0.0225895	0.0510924	0.106821	0.0379788	0.0250914	0.0368346	0.0474912	0.0591811	0.0516676	0.0142599	0.0261373	0.0708702	0.0975976	0.0664918	0.0328089	0.0573413	0.0101579	0.042296	0.0676404	0.0747871	0.0230561	0.0511912	0.105694	0.0390748	0.0262242	0.0367093	0.0472683	0.0590497	0.0512319	0.014403	0.025896	0.0710809	0.0976906	0.0646867	0.0326757	0.0563359	0.00975754	0.0410786	0.0651261
m.arthritidis	BACTERIA	Host-associated (animal)	0.0641018	0.0299379	0.0719123	0.0568543	0.00499586	0.0344412	0.0744909	0.0432078	0.0142425	0.0887417	0.0988783	0.111552	0.0166432	0.0488493	0.0265439	0.0659437	0.0517674	0.00855132	0.0380339	0.0503104	0.0602061	0.0299602	0.0704425	0.0540314	0.00631395	0.0325725	0.071002	0.0445933	0.0148106	0.0929918	0.098566	0.107199	0.0191055	0.0534296	0.027287	0.0657233	0.0498328	0.00921799	0.0399764	0.0527382	0.0600522	0.0290497	0.0714885	0.0536742	0.00618955	0.0319644	0.068994
m.avium_104	BACTERIA	Host-associated (animal)	0.134109	0.0760603	0.0221234	0.0621414	0.00850213	0.0308723	0.0513284	0.0885859	0.0227596	0.0412029	0.0981719	0.0219696	0.0201863	0.0298449	0.0606335	0.052104	0.0579133	0.0152855	0.0215653	0.0846399	0.133333	0.0776281	0.0220723	0.0622586	0.00934214	0.0308349	0.051758	0.0872111	0.0228997	0.0411975	0.0962548	0.0225031	0.0213063	0.0294938	0.0600558	0.0525844	0.0580518	0.0154343	0.0212264	0.0845536	0.132726	0.0755076	0.0220002	0.0608983	0.00898544	0.0303123	0.0500653
m.avium_paratuberculosis	BACTERIA	Host-associated (animal)	0.134338	0.0781147	0.0218946	0.0613182	0.00859531	0.0310188	0.0499689	0.0894422	0.0232144	0.0408386	0.0983826	0.0212963	0.0199357	0.0293968	0.0616347	0.0523955	0.0574555	0.0148805	0.0212834	0.0845952	0.133858	0.0787437	0.0217836	0.0615432	0.00916251	0.0308216	0.050258	0.0884111	0.0232782	0.0409152	0.09725	0.021708	0.0207407	0.0292629	0.0607635	0.0527446	0.0575804	0.0149907	0.0210692	0.0851147	0.13342	0.0771638	0.0217117	0.0601313	0.00892006	0.0304309	0.0486914
m.barkeri	ARCHAEA	Aquatic	0.0682429	0.0422214	0.048235	0.052098	0.0124132	0.0258556	0.0763459	0.0706162	0.0165148	0.0775392	0.0938225	0.0702285	0.0238558	0.0429134	0.0393645	0.0699472	0.0548306	0.0103974	0.0365174	0.0680397	0.0663841	0.0437638	0.045935	0.0506332	0.0141012	0.0259052	0.0789081	0.0688754	0.0169143	0.0800434	0.0945439	0.0737535	0.0263118	0.0434024	0.0383708	0.0669101	0.0516457	0.0100135	0.0352656	0.0683189	0.0648132	0.04105	0.0478731	0.0501578	0.0133	0.0251283	0.073622
m.boonei	ARCHAEA	Aquatic	0.0946368	0.0554146	0.0333441	0.0528343	0.0136038	0.0292957	0.0606081	0.0797931	0.0199672	0.0719011	0.0919315	0.0474305	0.0244912	0.0391659	0.0494237	0.0595675	0.061723	0.00979319	0.0300587	0.0750161	0.0931185	0.0563147	0.0320259	0.0529979	0.0152867	0.0286425	0.0615509	0.0790144	0.0204393	0.0721237	0.091452	0.0495637	0.0258978	0.038685	0.0496057	0.0580756	0.0603286	0.00955232	0.0296118	0.0757131	0.0924751	0.0533607	0.0331681	0.0512643	0.0144335	0.028539	0.057688
m.bovis	BACTERIA	Host-associated (animal)	0.13285	0.0735226	0.0249773	0.0582138	0.00892068	0.030954	0.0468347	0.0991521	0.0224195	0.042525	0.0976136	0.0204405	0.0196689	0.0294743	0.0580884	0.0548125	0.0591482	0.0146611	0.0207479	0.0849751	0.132111	0.0780252	0.022819	0.0593	0.0101339	0.0312605	0.0483371	0.0887196	0.0234265	0.0425617	0.0977233	0.0210954	0.0208472	0.0286783	0.058163	0.0549519	0.0591551	0.0152479	0.0207025	0.0867404	0.13199	0.0737929	0.0243855	0.0574916	0.00949218	0.0303818	0.0458408
m.bovis_bcg	BACTERIA	Host-associated (animal)	0.132643	0.0737697	0.0249477	0.0583908	0.00893024	0.0308661	0.0469063	0.0994938	0.0224085	0.0424968	0.0976372	0.0204542	0.0196505	0.0293836	0.0579037	0.0547616	0.0590968	0.0146244	0.020692	0.0849429	0.131751	0.0783606	0.0227211	0.0595015	0.0101403	0.0311103	0.048471	0.0883556	0.0233568	0.04266	0.0978771	0.0211708	0.0209172	0.0285553	0.0581681	0.0549277	0.0591788	0.0151918	0.0206778	0.0869075	0.131756	0.0740515	0.0243294	0.0576716	0.00950105	0.0302937	0.0459263
m.bovis_bcg_tokyo	BACTERIA	Host-associated (animal)	0.132833	0.0735034	0.0249508	0.0583027	0.0089224	0.0308203	0.046851	0.0995494	0.0224367	0.0425289	0.0976973	0.020371	0.0196718	0.0294607	0.0579037	0.054736	0.0590786	0.0146178	0.0207404	0.0850243	0.132104	0.0778948	0.0227917	0.0593542	0.0101203	0.0310702	0.048264	0.0890128	0.0233917	0.0426265	0.0978653	0.020987	0.0209617	0.0286882	0.0581229	0.0549088	0.0591215	0.0151869	0.0207316	0.0867955	0.131934	0.0737454	0.024368	0.057589	0.00948652	0.0302528	0.0458254
m.brevicollis	EUKARYA	Aquatic	0.106525	0.0632808	0.0339223	0.0584025	0.0182079	0.0466216	0.05769	0.0606958	0.0280253	0.0367325	0.101446	0.0348093	0.0217787	0.0332982	0.0554049	0.0775201	0.0626052	0.0116325	0.0235057	0.0678934	0.104406	0.064365	0.0333758	0.0573036	0.0188779	0.0459549	0.0577436	0.0610968	0.0288809	0.0380172	0.100861	0.0388003	0.0233621	0.034382	0.0547186	0.0753414	0.0594715	0.012069	0.0244389	0.0665332	0.101543	0.0613241	0.0333675	0.0564628	0.0202891	0.0444096	0.0552071
m.burtonii	ARCHAEA	Aquatic	0.0677714	0.0416541	0.0459064	0.063266	0.0120018	0.0245214	0.0731351	0.0706795	0.0194836	0.0843644	0.0892262	0.0645026	0.0300946	0.0401615	0.036209	0.0673001	0.0542974	0.00871837	0.0338159	0.0728907	0.0672496	0.0417095	0.0444695	0.062684	0.0131227	0.0240853	0.0737642	0.0706208	0.0195852	0.085531	0.0897941	0.0656863	0.0316389	0.0399783	0.0355992	0.0656204	0.0533061	0.0085177	0.033047	0.0739902	0.0652566	0.0398987	0.0457614	0.0618951	0.0125911	0.0234859	0.0700856
m.capricolum	BACTERIA	Host-associated (animal)	0.0449393	0.0251641	0.0843245	0.0567121	0.00589479	0.0377058	0.060742	0.0429396	0.0130272	0.10036	0.0998708	0.108039	0.0171381	0.0525001	0.0244964	0.0677766	0.0532318	0.0103361	0.0409128	0.0538894	0.0438717	0.0239076	0.0836897	0.0571083	0.00685124	0.0377971	0.0614557	0.0416036	0.0132376	0.102955	0.100683	0.109684	0.0185225	0.0523567	0.023733	0.0653483	0.0513986	0.0100788	0.040962	0.0547553	0.0422998	0.0229724	0.0853996	0.0560039	0.00677586	0.0371086	0.0580033
m.capsulatus	BACTERIA	Versatile	0.111918	0.0785126	0.0259337	0.0540782	0.0109439	0.0321975	0.0629365	0.0849911	0.0232639	0.0476484	0.108844	0.0323614	0.021616	0.0379809	0.0536924	0.0524638	0.0480545	0.0140005	0.0251937	0.0733684	0.110953	0.0795852	0.0251111	0.0535716	0.0120167	0.0317777	0.0636309	0.0844509	0.0236045	0.0476164	0.107522	0.0332587	0.0228873	0.0375205	0.054219	0.0526843	0.0474821	0.0140656	0.0248255	0.0732173	0.110708	0.0772485	0.0253412	0.0527513	0.0115067	0.031179	0.0614198
m.caseolyticus	BACTERIA	Host-associated	0.0651119	0.0382673	0.0509125	0.057573	0.00657799	0.0358317	0.0713862	0.062751	0.0239106	0.0859889	0.0922975	0.0737969	0.0298439	0.0447846	0.0318263	0.0576026	0.0566215	0.00720403	0.0398308	0.0678807	0.0640283	0.0382705	0.0506164	0.0581514	0.00730775	0.0358861	0.0731492	0.0611117	0.0245279	0.0862705	0.0923686	0.075021	0.0304565	0.0444369	0.0310149	0.056823	0.0553413	0.00719768	0.0403864	0.0676339	0.0630859	0.0369129	0.0508094	0.0559857	0.00724126	0.0346656	0.0683801
m.chloromethanicum	BACTERIA	Terrestrial	0.138774	0.081692	0.021797	0.0549847	0.00822177	0.0285271	0.0576409	0.0901494	0.0195176	0.044306	0.103692	0.0259143	0.0204771	0.0341003	0.0576743	0.0514476	0.0540159	0.0124171	0.0202321	0.0744191	0.139251	0.0832482	0.0205496	0.054651	0.00926926	0.0283228	0.0580518	0.0886062	0.0201399	0.0435113	0.102607	0.0268128	0.0221703	0.0330269	0.0584043	0.0517335	0.0537288	0.0126034	0.0196545	0.0736575	0.137506	0.0800168	0.0213303	0.0533896	0.00882063	0.0277956	0.0554935
m.conjunctivae	BACTERIA	Host-associated	0.0552035	0.0283311	0.0766897	0.054673	0.00323327	0.0453398	0.0595288	0.0463695	0.0138769	0.0973919	0.0936516	0.098874	0.0129682	0.0615218	0.028296	0.0730391	0.0510224	0.00881446	0.038183	0.052992	0.0529127	0.0275375	0.0748493	0.0517432	0.00427216	0.0434217	0.0601205	0.0437648	0.0144965	0.102415	0.0961895	0.104046	0.0161513	0.0629422	0.026868	0.0696817	0.047234	0.00972174	0.0391121	0.0525193	0.0518788	0.026642	0.0762447	0.0510836	0.00400259	0.0424625	0.0568578
m.dichloromethanicum	BACTERIA	Aquatic	0.13858	0.0824155	0.021348	0.0548561	0.00838703	0.028466	0.0576293	0.0896231	0.0199918	0.0440129	0.103989	0.025892	0.020712	0.0338965	0.0580673	0.0511892	0.0536471	0.0125001	0.0200041	0.0747936	0.13806	0.0845714	0.0202472	0.0544516	0.00974986	0.028473	0.0574542	0.0880686	0.020893	0.0428304	0.102331	0.0265496	0.0224608	0.0327565	0.0593232	0.0524605	0.0533433	0.0127754	0.0194477	0.0737526	0.136754	0.0808995	0.0209084	0.0533914	0.00909732	0.0278683	0.0552653
m.extorquens	BACTERIA	Host-associated (plants)	0.138645	0.0811622	0.0218904	0.0553118	0.007903	0.0281764	0.0574119	0.091035	0.0194354	0.0445833	0.103581	0.0259145	0.0203087	0.0343268	0.0576561	0.0514984	0.0543495	0.0122453	0.0202282	0.0743367	0.138076	0.0831135	0.0206943	0.0550781	0.00896899	0.0282417	0.0582067	0.0891219	0.0201049	0.0437389	0.10246	0.0266497	0.0217349	0.0335572	0.0590347	0.0516415	0.0535341	0.0125012	0.0198563	0.0736852	0.137161	0.0798561	0.021368	0.0538793	0.00847059	0.0276535	0.055567
m.extorquens_am1	BACTERIA	Terrestrial	0.139801	0.0831599	0.0209138	0.0559242	0.0083991	0.0277381	0.0577894	0.0908877	0.0195085	0.0429556	0.102104	0.0254137	0.0204826	0.0335754	0.0587198	0.0519154	0.0530477	0.0125714	0.0197433	0.0753496	0.139695	0.0859929	0.0195365	0.0554204	0.0098719	0.0274841	0.0580638	0.0888864	0.0204393	0.0416288	0.100986	0.0257659	0.022432	0.03262	0.0603646	0.0523727	0.0519962	0.01301	0.0192399	0.0741936	0.138313	0.0821196	0.0202719	0.0542892	0.00923093	0.027135	0.0556215
m.fervens	ARCHAEA	Aquatic	0.0577152	0.0385008	0.0510014	0.0558523	0.0130991	0.0143748	0.0877653	0.0652053	0.0144761	0.101245	0.0939144	0.103177	0.0226253	0.0413492	0.0344397	0.0441842	0.0407395	0.00677904	0.0417092	0.0718291	0.0570698	0.037748	0.0506405	0.0552923	0.0141319	0.0139689	0.0884076	0.0646723	0.0141756	0.103109	0.094682	0.104617	0.023811	0.0411146	0.0332614	0.0435823	0.0399732	0.00637269	0.0407616	0.0726085	0.0552204	0.0352495	0.0526505	0.0544458	0.0136522	0.0134094	0.0835254
m.flagellatus	BACTERIA	Aquatic	0.104436	0.0590897	0.035049	0.0526852	0.00824669	0.0444789	0.0587574	0.0758154	0.0248748	0.0581747	0.107884	0.0417521	0.0259918	0.0370843	0.0460921	0.0590358	0.0499707	0.0129066	0.0273142	0.0703606	0.104329	0.057884	0.0337408	0.0522037	0.00941282	0.0444662	0.0589914	0.0742004	0.0254831	0.0587866	0.107794	0.0434094	0.0272447	0.0371087	0.046346	0.0588032	0.0492194	0.0131938	0.0269871	0.0703955	0.10383	0.0567174	0.0342198	0.0515466	0.00897169	0.0430626	0.05671
m.florum	BACTERIA	Host-associated (animal)	0.0552172	0.0278637	0.0725478	0.0535555	0.00611573	0.0304399	0.0728377	0.0537229	0.0124233	0.0996685	0.0901928	0.0972475	0.0231606	0.0517714	0.0252264	0.0652195	0.054221	0.0105617	0.0373925	0.0606143	0.053296	0.0267419	0.0729146	0.0530304	0.00727005	0.029778	0.0746357	0.0521071	0.0128567	0.102385	0.0914856	0.100291	0.0242551	0.0523866	0.024234	0.0626937	0.0515016	0.0103578	0.0375926	0.0601863	0.0516147	0.0256355	0.0742906	0.0521062	0.00708712	0.0293493	0.0711376
m.gallisepticum	BACTERIA	Host-associated (animal)	0.0575421	0.0318858	0.0800546	0.056824	0.00529826	0.0420253	0.0560543	0.0460488	0.0145822	0.0836314	0.0985916	0.089634	0.0176162	0.0497116	0.0318548	0.0705541	0.0569374	0.0089232	0.0431867	0.0590436	0.0549327	0.0315755	0.0768463	0.056332	0.00647884	0.0405846	0.0556265	0.0448968	0.0158032	0.0890253	0.101241	0.092492	0.0197053	0.0511918	0.0294523	0.0685152	0.0532498	0.00897648	0.043709	0.0593659	0.0547206	0.030845	0.0791257	0.0554607	0.00595846	0.0404498	0.0533171
m.genitalium	BACTERIA	Host-associated (animal)	0.0557646	0.0310241	0.0752309	0.0491048	0.00823925	0.0472859	0.0565002	0.0463394	0.0157544	0.082746	0.106688	0.0949538	0.0152982	0.0614095	0.0299407	0.0665412	0.053997	0.00970464	0.0324324	0.0610446	0.0559066	0.0297246	0.0736496	0.0480809	0.00963632	0.0456748	0.0555975	0.0455804	0.0163846	0.0859963	0.108462	0.0961858	0.0164328	0.0633486	0.0287487	0.0644788	0.0523068	0.00971914	0.0330654	0.0610202	0.055161	0.0291825	0.0742163	0.0475191	0.00922121	0.0454828	0.0538133
m.gilvum	BACTERIA	Terrestrial	0.129641	0.0741492	0.0215293	0.0651863	0.00815766	0.0286918	0.0530652	0.0883174	0.0220063	0.0417385	0.0965308	0.0209428	0.0206737	0.0302351	0.0585451	0.0545051	0.0622278	0.0151928	0.0210205	0.0876434	0.129254	0.0754871	0.0211292	0.0651155	0.00895044	0.0286828	0.0536929	0.0870954	0.0221779	0.0416135	0.0956626	0.0210493	0.0216108	0.0299826	0.0577276	0.0546285	0.0617689	0.0153548	0.0208751	0.0881415	0.129236	0.073422	0.0211385	0.0636706	0.00854156	0.0281391	0.051773
m.globosa	EUKARYA	Host-associated (animal)	0.0952467	0.0673957	0.030392	0.0584248	0.0129379	0.0426829	0.0586414	0.0584223	0.0315843	0.0404224	0.0944818	0.0387721	0.0272616	0.0324842	0.0612162	0.0867322	0.0586975	0.0133861	0.0255392	0.0652759	0.0927725	0.0665579	0.0314371	0.0579	0.0135626	0.0421666	0.058935	0.0606128	0.0308196	0.0421185	0.0927192	0.0417595	0.0280483	0.0337401	0.058888	0.0839462	0.0577329	0.0137407	0.0268657	0.0656768	0.0923152	0.0654708	0.031119	0.0574208	0.0136912	0.0415221	0.0570681
m.hominis	BACTERIA	Host-associated (animal)	0.0531591	0.0280874	0.0830338	0.0547702	0.00701304	0.0335498	0.0697377	0.0454916	0.013135	0.10075	0.0954488	0.106082	0.0171273	0.0520163	0.0263153	0.0669838	0.0467251	0.00857373	0.0418366	0.0501636	0.0515494	0.0271359	0.0818313	0.053906	0.00822882	0.0329379	0.0686799	0.045607	0.0134181	0.103513	0.0971223	0.105428	0.0185089	0.0534916	0.0260272	0.0654572	0.0451191	0.00884075	0.0426863	0.0505111	0.0506682	0.0262361	0.0837476	0.0530267	0.00827028	0.0327538	0.0665402
m.hungatei	ARCHAEA	Aquatic	0.0697514	0.0519127	0.0361221	0.0576381	0.0137611	0.0319184	0.067723	0.0732787	0.0220898	0.0854	0.0916854	0.0504227	0.0263547	0.0399256	0.0467208	0.0670692	0.0578008	0.0105593	0.0344556	0.0654106	0.0698367	0.052598	0.0345239	0.0569606	0.0151692	0.0311085	0.0686489	0.0731647	0.0225907	0.0866917	0.0919497	0.051268	0.0283452	0.0395172	0.0460074	0.065718	0.0561042	0.0100939	0.0335359	0.0661675	0.067272	0.0504623	0.0358621	0.0563631	0.0148617	0.0306984	0.0661724
m.hyopneumoniae	BACTERIA	Host-associated (animal)	0.0500013	0.029727	0.0757704	0.0480354	0.00398026	0.040903	0.0648182	0.0459352	0.0120154	0.0987194	0.0999802	0.107732	0.0123847	0.0690894	0.0306596	0.0706897	0.0451332	0.010139	0.0370123	0.0472744	0.0492961	0.0294628	0.0738727	0.0466507	0.00505675	0.0388175	0.0634507	0.0456559	0.0124275	0.102452	0.101829	0.108478	0.0144664	0.0714813	0.0289386	0.0683812	0.0433795	0.0104966	0.0375053	0.0479014	0.0474674	0.0286667	0.0747132	0.0453043	0.00490262	0.0375809	0.0605364
m.hyopneumoniae_7448	BACTERIA	Host-associated (animal)	0.04973	0.0299754	0.0761636	0.0485163	0.00412953	0.0406122	0.0652176	0.0461577	0.0121787	0.0986432	0.0994638	0.107009	0.0128809	0.0689083	0.030712	0.0704082	0.0444097	0.0102551	0.0374826	0.0471462	0.0495452	0.0294636	0.0740274	0.0477416	0.0050861	0.0387448	0.0640998	0.0459023	0.0125145	0.102159	0.10065	0.107513	0.0145769	0.0712683	0.0293596	0.0679052	0.0429867	0.0105568	0.0378023	0.0480977	0.0477219	0.0286676	0.0753305	0.046519	0.00494253	0.0375184	0.0615851
m.hyopneumoniae_j	BACTERIA	Host-associated (animal)	0.049976	0.0300684	0.0756904	0.0490562	0.00402445	0.0409421	0.0649968	0.046377	0.0121883	0.0982963	0.0987141	0.107054	0.0129089	0.0685077	0.030789	0.0706809	0.0447826	0.0101033	0.0375616	0.0472816	0.0495366	0.0294922	0.0742302	0.0478763	0.00504654	0.0388773	0.0641577	0.0464809	0.0126163	0.101588	0.0997833	0.107538	0.0148081	0.0708226	0.0294908	0.0682294	0.0430911	0.0104372	0.0379699	0.0479278	0.0479676	0.0286127	0.0750473	0.0469131	0.0047364	0.0378448	0.0616746
m.infernorum	BACTERIA	Aquatic	0.0697358	0.052592	0.0343746	0.0424474	0.012341	0.035919	0.0704081	0.0712093	0.0197314	0.0671903	0.112879	0.0692824	0.0207094	0.0538134	0.0514286	0.0677394	0.0410319	0.015101	0.031787	0.0602794	0.0659331	0.0542635	0.0335279	0.0406307	0.0136051	0.0352338	0.0693292	0.068921	0.0201394	0.0671074	0.112686	0.076018	0.0231842	0.0576102	0.050975	0.0686636	0.039024	0.0148221	0.0303472	0.0579791	0.065017	0.0515216	0.0338923	0.0398936	0.0135196	0.0343158	0.0651738
m.jannaschii	ARCHAEA	Aquatic	0.0545537	0.0384216	0.0529405	0.0551446	0.0129116	0.0145465	0.0864398	0.0632206	0.0143594	0.105136	0.0945137	0.103866	0.0230774	0.0425581	0.0335761	0.0450695	0.0404701	0.00732544	0.0438384	0.0679873	0.0540921	0.0376376	0.0516419	0.0543484	0.0139068	0.0143282	0.0871856	0.0618962	0.0140872	0.107536	0.09534	0.105717	0.0248276	0.042826	0.0324446	0.0445758	0.0393092	0.00692338	0.0426547	0.0687218	0.0522477	0.0352394	0.0537921	0.0532932	0.0132673	0.0137586	0.0821105
m.kandleri	ARCHAEA	Aquatic	0.0834265	0.0834524	0.0191598	0.0579824	0.013189	0.014085	0.099994	0.0805209	0.0193115	0.0482658	0.100826	0.0402295	0.0190022	0.0287368	0.0546338	0.0462163	0.0459509	0.0123907	0.028204	0.104408	0.0828296	0.0848139	0.0186738	0.0577261	0.0138309	0.0136205	0.101738	0.0804936	0.0192009	0.0485181	0.100572	0.0407587	0.0199361	0.0283262	0.0530214	0.0461263	0.0450339	0.0117066	0.0271511	0.105921	0.0839935	0.0823591	0.0188481	0.0563224	0.0137171	0.0133447	0.0957473
m.labreanum	ARCHAEA	Aquatic	0.0852437	0.0467826	0.0356152	0.0552629	0.0150775	0.0251195	0.066993	0.0776897	0.0183463	0.076304	0.0920264	0.055039	0.0286506	0.0392975	0.0443348	0.0602964	0.0597605	0.00923633	0.0341587	0.0747653	0.085108	0.0469521	0.0343475	0.0551102	0.016379	0.0250094	0.0682926	0.0770898	0.0184203	0.0767682	0.0921174	0.0559875	0.0293479	0.0392395	0.0440523	0.059212	0.0587285	0.00896331	0.0334008	0.0754737	0.0836092	0.044825	0.0348783	0.0536817	0.015678	0.0243964	0.064484
m.leprae	BACTERIA	Host-associated (animal)	0.117336	0.0694728	0.0265726	0.0589827	0.00948902	0.0327964	0.0508625	0.084231	0.0222673	0.0484127	0.100319	0.0267825	0.0211362	0.0298006	0.0536652	0.0596662	0.0609775	0.0138147	0.0224159	0.0909991	0.11583	0.0701922	0.0266658	0.0586514	0.0105307	0.0327073	0.0504808	0.083314	0.0226991	0.0482965	0.0999099	0.0266741	0.0222031	0.0297778	0.0528947	0.0602997	0.0607629	0.0141897	0.0222476	0.091673	0.116168	0.0686291	0.0262763	0.0578857	0.0104341	0.0321866	0.0489809
m.leprae_br4923	BACTERIA	Host-associated	0.117343	0.0695033	0.0265785	0.0589722	0.00950996	0.0327984	0.0508603	0.0842176	0.0222561	0.0483928	0.100284	0.0267939	0.0211366	0.0298092	0.0536602	0.059661	0.0609867	0.0138175	0.0224047	0.0910131	0.115814	0.0702131	0.0266837	0.0586468	0.0105585	0.0327163	0.0504702	0.0833193	0.0226748	0.0482776	0.0998508	0.0266965	0.0221981	0.0298136	0.0528872	0.060282	0.0607633	0.0141975	0.0222396	0.0916972	0.116179	0.0686574	0.026287	0.0578867	0.0104586	0.0321822	0.0489755
m.loti	BACTERIA	Host-associated (plants)	0.123315	0.0697872	0.0271893	0.0568002	0.00867283	0.0311908	0.0537657	0.0861727	0.020668	0.0538727	0.0984494	0.0369384	0.024917	0.038409	0.0506127	0.0569356	0.0530099	0.0136417	0.0221878	0.0734645	0.122417	0.0717083	0.0264792	0.0567191	0.00958943	0.0310292	0.0543895	0.0839605	0.0212244	0.0537642	0.0974831	0.0382541	0.0264471	0.0383064	0.0506581	0.056668	0.052074	0.0139367	0.0220053	0.0728869	0.121581	0.0689576	0.0266849	0.0549178	0.0092054	0.0303764	0.0517419
m.luteus	BACTERIA	Versatile	0.144851	0.0806089	0.0157725	0.0620416	0.00528045	0.0282407	0.0619146	0.0916183	0.0233723	0.0324473	0.101305	0.0179824	0.0190915	0.0267481	0.0585631	0.0461556	0.0595763	0.0150835	0.0170976	0.0922491	0.144269	0.0822467	0.0151893	0.0623294	0.00594985	0.028184	0.0621445	0.0913435	0.0237189	0.0321983	0.101062	0.0170989	0.0198673	0.0262745	0.0585218	0.0457891	0.0593533	0.0155638	0.0166687	0.0922274	0.144112	0.0788565	0.0155391	0.0602558	0.00553661	0.0275861	0.0596318
m.magneticum	BACTERIA	Aquatic	0.126367	0.0703718	0.0249138	0.0566642	0.00992368	0.0309281	0.057095	0.0873434	0.0213645	0.0470938	0.102532	0.0351797	0.0267005	0.0339027	0.0521602	0.0546849	0.0531074	0.0136664	0.0199304	0.0760596	0.125227	0.0725854	0.0237158	0.0561883	0.0114777	0.030014	0.0574799	0.0851839	0.0219347	0.0473727	0.101321	0.0372332	0.0287588	0.0337117	0.0536903	0.053899	0.050693	0.0141159	0.0199283	0.0754697	0.124541	0.0699805	0.0242512	0.0554874	0.0108737	0.0299068	0.0556435
m.marinum	BACTERIA	Aquatic	0.132268	0.0672897	0.0258518	0.0581177	0.00824503	0.0323558	0.0477602	0.105964	0.022328	0.0427644	0.0968725	0.0194663	0.0197855	0.030163	0.057522	0.0565869	0.0598914	0.0146175	0.0209468	0.0812036	0.131302	0.0720543	0.0238798	0.0592618	0.00950043	0.0325418	0.0505186	0.090372	0.0228176	0.0435915	0.0971892	0.0213154	0.021638	0.0300902	0.0582141	0.0566632	0.0588796	0.0153081	0.021324	0.0835379	0.131148	0.0679784	0.0252639	0.0574632	0.00879495	0.0317122	0.0475168
m.maripaludis	ARCHAEA	Aquatic	0.058096	0.0309743	0.0563145	0.0560248	0.0136557	0.0187185	0.0813568	0.0674828	0.0150229	0.0940412	0.0908987	0.0885602	0.0262279	0.0420242	0.0339924	0.062518	0.0495765	0.00648708	0.0382226	0.0697866	0.0568421	0.0304553	0.055492	0.0558183	0.0144457	0.0184934	0.0828375	0.0662404	0.0150153	0.0955668	0.0911067	0.0910361	0.0274763	0.0418372	0.0331938	0.0612016	0.048245	0.00614077	0.0375782	0.0709775	0.0557838	0.0283249	0.0570307	0.0543631	0.0136847	0.0177924	0.0782741
m.maripaludis_c5	ARCHAEA	Aquatic	0.0563429	0.0318484	0.0562807	0.056339	0.0131244	0.0189087	0.0825413	0.0661629	0.015295	0.0943431	0.0915269	0.0894594	0.0262197	0.0426778	0.0331495	0.0622886	0.0495473	0.00649415	0.0391186	0.068314	0.0551469	0.0313141	0.0554606	0.0560212	0.0139567	0.0184674	0.0838924	0.0650297	0.0152222	0.0955742	0.0917001	0.0923633	0.0276569	0.0426266	0.0323855	0.0609501	0.0482545	0.0061845	0.0384587	0.0693345	0.0536678	0.029308	0.0569336	0.0546961	0.013225	0.0178784	0.0794071
m.maripaludis_c6	ARCHAEA	Aquatic	0.0573955	0.0318779	0.0554739	0.0565677	0.0130476	0.0189781	0.0830452	0.0668245	0.0150717	0.0936784	0.0912029	0.0884101	0.026038	0.0419631	0.0332891	0.0623248	0.0504618	0.00662233	0.038717	0.0689905	0.0555078	0.0316993	0.0549629	0.0559334	0.0138421	0.0185637	0.0844698	0.0651014	0.015036	0.095327	0.0917487	0.0919888	0.0273675	0.0420947	0.0324502	0.0609584	0.0488419	0.00629655	0.0380867	0.0697234	0.0546108	0.0294734	0.0562554	0.0547289	0.01316	0.0178514	0.0799404
m.maripaludis_c7	ARCHAEA	Aquatic	0.0574521	0.0312967	0.0559447	0.0561556	0.0130045	0.0188565	0.0827093	0.0670824	0.0148907	0.0945012	0.0909572	0.0872257	0.0261515	0.0424423	0.033468	0.0629819	0.0503758	0.00675804	0.0387948	0.0689335	0.0563685	0.0310617	0.0545438	0.0554883	0.0139223	0.0183484	0.0839213	0.0660188	0.0149637	0.0960834	0.091175	0.090306	0.0276431	0.0423572	0.0329079	0.0613813	0.0489674	0.00646141	0.0378906	0.0701898	0.0553125	0.0288323	0.0562087	0.0540724	0.0132292	0.0178176	0.0793507
m.maris	BACTERIA	Aquatic	0.126985	0.0712058	0.0259454	0.0662184	0.00786606	0.030609	0.0598949	0.0881339	0.0195723	0.0502955	0.0984077	0.0249143	0.0249809	0.0373367	0.0493817	0.0564918	0.0542102	0.0143047	0.0214695	0.0717759	0.127257	0.0727874	0.0243455	0.0657783	0.00890518	0.0303817	0.0602332	0.0853125	0.020466	0.0504006	0.0992864	0.0263639	0.0264516	0.0369813	0.0496506	0.0551774	0.0527581	0.0148948	0.0209699	0.071599	0.126423	0.0701284	0.0253008	0.0647921	0.00827162	0.0301119	0.058171
m.marisnigri	ARCHAEA	Aquatic	0.101746	0.0701578	0.0272316	0.0573326	0.0130392	0.0234271	0.071746	0.0850978	0.0196991	0.0614733	0.0946382	0.0335872	0.0242025	0.0363982	0.0499543	0.0509853	0.0554429	0.0100475	0.0303108	0.0834762	0.0999072	0.0717558	0.0262662	0.0572722	0.0142883	0.0233689	0.0736706	0.0846405	0.0198451	0.0616824	0.0936292	0.0343875	0.025382	0.0356183	0.0497726	0.050361	0.0545258	0.00989364	0.0298924	0.0838403	0.101099	0.0683394	0.0265192	0.0553101	0.0134869	0.0228328	0.0688963
m.massiliensis	BACTERIA	Aquatic	0.111969	0.0574609	0.0353516	0.0526461	0.00862475	0.0406217	0.0543136	0.0774909	0.0212265	0.0573512	0.103991	0.0437961	0.0257432	0.0376963	0.045059	0.060474	0.055049	0.0128483	0.0257866	0.0725	0.111623	0.0574084	0.0336834	0.0523812	0.00986528	0.0407181	0.0556266	0.074296	0.0222975	0.0575179	0.104226	0.0456918	0.0268246	0.0382387	0.0454756	0.0593397	0.0538206	0.0132699	0.0255115	0.0721844	0.110834	0.0558382	0.0340146	0.0510266	0.00939462	0.0392029	0.0528669
m.mazei	ARCHAEA	Versatile	0.070727	0.0467058	0.0435088	0.0525476	0.0124581	0.0248055	0.0816664	0.0722858	0.0167625	0.0765531	0.0937984	0.0681762	0.0249211	0.042981	0.0400484	0.0675594	0.0511405	0.00938248	0.0353013	0.0686697	0.0687304	0.0471492	0.0418067	0.0510915	0.0140455	0.0245588	0.0828309	0.0708732	0.0171097	0.0779082	0.0945656	0.0707251	0.0270208	0.0435698	0.0392557	0.0663028	0.049447	0.00927755	0.0348034	0.068928	0.0669065	0.0450481	0.043467	0.0501022	0.0135084	0.0240065	0.0778723
m.mobile	BACTERIA	Host-associated (animal)	0.0482967	0.028758	0.0849903	0.047043	0.00264382	0.0301652	0.0691487	0.0480195	0.0124643	0.106248	0.0966999	0.0998597	0.015074	0.0631191	0.0264894	0.0749523	0.051836	0.00817026	0.0336107	0.0524116	0.047038	0.0269299	0.0810096	0.0474117	0.00338739	0.0285694	0.0720553	0.0467374	0.013276	0.107669	0.0974882	0.106963	0.0165812	0.0638479	0.0249643	0.0715881	0.0482396	0.00869667	0.0352553	0.0522925	0.0462636	0.0263529	0.0840147	0.0454131	0.00305086	0.0285625	0.067416
m.mobilis	BACTERIA	Aquatic	0.101196	0.0463522	0.0435145	0.0527308	0.00868337	0.0436965	0.0566055	0.0682202	0.0232915	0.0630012	0.105032	0.0537493	0.0261952	0.0380897	0.040335	0.0621701	0.0551952	0.0112718	0.0286372	0.0720329	0.100677	0.0447712	0.0425221	0.0514925	0.00972554	0.0433613	0.0562367	0.066644	0.0235889	0.0640102	0.105956	0.0553712	0.027756	0.0384425	0.0400486	0.0617866	0.0549409	0.0115825	0.0287658	0.0723205	0.0996875	0.044441	0.0424472	0.0511201	0.00940907	0.0423138	0.0545219
m.mycoides	BACTERIA	Host-associated (animal)	0.043869	0.0270839	0.08249	0.0564199	0.00658961	0.0367847	0.0581167	0.0431527	0.0136315	0.101105	0.098662	0.109422	0.0175045	0.0523253	0.02451	0.066488	0.053846	0.0105355	0.0436232	0.0538399	0.0421524	0.0255335	0.0830307	0.0558247	0.00729036	0.0365886	0.0590143	0.0410544	0.0138147	0.102944	0.0998739	0.113079	0.0190346	0.0522658	0.0235137	0.0647469	0.0525506	0.0104921	0.0434695	0.0537259	0.0408784	0.0242317	0.0848138	0.0549001	0.00773613	0.0357718	0.0548457
m.nodulans	BACTERIA	Versatile	0.140978	0.0848931	0.0207182	0.0535158	0.00920098	0.0293154	0.0552656	0.0884194	0.0198808	0.0443954	0.104568	0.0240885	0.0205249	0.0333632	0.0596234	0.0499094	0.0525496	0.0134561	0.0206389	0.0746945	0.140379	0.0879111	0.019468	0.0528724	0.0105784	0.0292762	0.0562571	0.0860882	0.0206311	0.0438135	0.103139	0.0248352	0.0226039	0.0320746	0.0607876	0.0501437	0.0520506	0.0137944	0.0197783	0.0735183	0.13862	0.0834169	0.0204023	0.0520699	0.00991686	0.0285537	0.0536151
m.paludicola	ARCHAEA	Terrestrial	0.0855622	0.0524972	0.0358467	0.0577626	0.0125633	0.0236037	0.0621678	0.0795044	0.0172922	0.0706146	0.0918678	0.0614104	0.0315946	0.0374736	0.044588	0.0607419	0.0520695	0.00956535	0.0364229	0.0768512	0.0846293	0.0529944	0.0343033	0.0579827	0.0140446	0.0235024	0.0641548	0.0792962	0.0174251	0.0705037	0.0912612	0.0641354	0.0331966	0.0372561	0.0439404	0.0589023	0.050427	0.00927168	0.0353207	0.0774522	0.0840709	0.0499251	0.0358095	0.055721	0.0131649	0.022878	0.0587108
m.palustris	ARCHAEA	Aquatic	0.0852788	0.0556355	0.0344973	0.0556966	0.012578	0.0339411	0.0607718	0.0815017	0.0202324	0.0700104	0.094488	0.0385152	0.0253443	0.0373124	0.0476437	0.0607657	0.067903	0.0104352	0.0298731	0.0775743	0.0839954	0.0579998	0.0316856	0.0552057	0.0145832	0.033404	0.0630162	0.0802372	0.0207664	0.0717018	0.0955719	0.0405784	0.0278361	0.0372211	0.0469312	0.0594018	0.0631513	0.0103304	0.0286099	0.0777726	0.0828449	0.0547112	0.0331718	0.0540669	0.0133925	0.0327621	0.0588925
m.penetrans	BACTERIA	Host-associated (animal)	0.0470502	0.0240444	0.0874545	0.0560153	0.00719259	0.0294095	0.0603619	0.0480962	0.0110498	0.0897639	0.0896016	0.0955084	0.0171139	0.0534214	0.0256497	0.084591	0.0612581	0.00962674	0.044626	0.0581649	0.0452378	0.0245371	0.0842708	0.0554421	0.00902313	0.0282494	0.0632262	0.0456808	0.0121517	0.0955658	0.0913532	0.103459	0.0191934	0.0547888	0.0250055	0.076406	0.0550623	0.00946249	0.0431071	0.0587774	0.0448964	0.0232429	0.0869232	0.054564	0.00845037	0.0281473	0.058914
m.petroleiphilum	BACTERIA	Aquatic	0.134103	0.0775776	0.0224043	0.0535814	0.00981974	0.0373254	0.0541845	0.0841519	0.0229429	0.0391664	0.109384	0.0294217	0.0220362	0.0334556	0.0550141	0.0524276	0.0499878	0.0151872	0.0210842	0.0767445	0.134613	0.0786236	0.0214049	0.0532353	0.0109745	0.0371368	0.0542835	0.0830538	0.0234664	0.0385368	0.108316	0.0297412	0.0230535	0.0331502	0.0556744	0.0528444	0.0493774	0.0154426	0.0205999	0.0764713	0.133432	0.0760601	0.021854	0.0521034	0.0103347	0.0363803	0.0524714
m.pneumoniae	BACTERIA	Host-associated (animal)	0.0666747	0.0348955	0.0621485	0.0496588	0.0074922	0.0537261	0.0567588	0.055207	0.0180881	0.0662075	0.103468	0.0856472	0.0159397	0.055937	0.0349205	0.0646974	0.0596331	0.0118766	0.032259	0.0647641	0.0651201	0.0345137	0.0605858	0.0488048	0.00864528	0.053085	0.0565819	0.0539499	0.019006	0.0680921	0.105238	0.0863754	0.017456	0.0575118	0.0342055	0.0629651	0.0583358	0.0121056	0.0326578	0.0647643	0.0647456	0.0336729	0.0609791	0.0481101	0.00856173	0.0514567	0.0547653
m.populi	BACTERIA	Host-associated (plants)	0.141228	0.0827151	0.021036	0.0552221	0.00803909	0.0275963	0.0574706	0.0910979	0.019499	0.0433615	0.104556	0.0255185	0.0199712	0.0337925	0.0581958	0.0501087	0.0534411	0.0124405	0.0198685	0.0748418	0.141074	0.0846149	0.0198788	0.0551473	0.00911539	0.0274075	0.0580846	0.0890977	0.0201289	0.0426307	0.1035	0.0261557	0.0214663	0.032978	0.0595598	0.050216	0.0524989	0.012742	0.0194325	0.0742707	0.139795	0.0811319	0.0205237	0.0536541	0.00864246	0.0269396	0.0553745
m.pulmonis	BACTERIA	Host-associated (animal)	0.0468109	0.0283788	0.0762237	0.0534696	0.0030364	0.0367574	0.0689205	0.0449429	0.0141653	0.0949108	0.0956208	0.110151	0.0159816	0.0610589	0.0270312	0.0759618	0.0465834	0.00955036	0.0374984	0.0529458	0.0462461	0.0273952	0.0734057	0.0509284	0.00399554	0.0355795	0.0684318	0.0428049	0.0148916	0.0995457	0.0982746	0.11333	0.0180694	0.06352	0.0255301	0.0736145	0.0430632	0.010099	0.0386095	0.0526649	0.0451456	0.0262886	0.0747535	0.0500635	0.00377884	0.0350305	0.0650175
m.radiotolerans	BACTERIA	Host-associated (plants)	0.148141	0.0838315	0.020219	0.0561351	0.00840716	0.0275658	0.0526926	0.0911103	0.0191832	0.042772	0.104604	0.0232069	0.0201468	0.0329216	0.0592694	0.0474571	0.0533607	0.012442	0.02035	0.0761836	0.148641	0.085915	0.0192214	0.0562832	0.0093669	0.0273305	0.053236	0.0893597	0.01965	0.0423169	0.102964	0.0237747	0.0215772	0.0317356	0.0602169	0.047695	0.0530522	0.012468	0.0197468	0.0754488	0.146595	0.0820595	0.0199675	0.0544976	0.00888884	0.0269008	0.0506881
m.ruminantium	ARCHAEA	Host-associated	0.0603099	0.031849	0.0672737	0.0699236	0.0117287	0.0212637	0.0759053	0.0659625	0.0145845	0.0908071	0.0865155	0.0733891	0.0219822	0.044232	0.029776	0.0707457	0.0524047	0.00671203	0.0414771	0.0631578	0.0595723	0.034052	0.0580194	0.0691665	0.0139583	0.0219585	0.0822252	0.0630359	0.0153965	0.0936429	0.0901877	0.0781315	0.0261539	0.0455491	0.0303644	0.0644831	0.0457882	0.00683359	0.0394435	0.0620374	0.058248	0.0311834	0.0619583	0.0684537	0.013417	0.0206407	0.0751519
m.sedula	ARCHAEA	Aquatic	0.0619144	0.0561186	0.0381267	0.047032	0.00620191	0.0237237	0.0693064	0.0747696	0.0142624	0.0721661	0.105726	0.0607259	0.0266334	0.0416938	0.0435867	0.0709916	0.0503071	0.01045	0.0394183	0.0868454	0.0592251	0.0579925	0.037419	0.0490617	0.00743298	0.0232547	0.0731115	0.072345	0.0143908	0.0731415	0.105994	0.06475	0.0278392	0.0403433	0.0413529	0.0693694	0.0479856	0.00984874	0.0382881	0.0868535	0.0599085	0.0539561	0.0383455	0.0456789	0.00658416	0.0232378	0.0660749
m.silvestris	BACTERIA	Terrestrial	0.138206	0.0709028	0.0254903	0.0554101	0.00892791	0.0301346	0.0558757	0.0847406	0.0188812	0.0527601	0.10231	0.0346961	0.020969	0.0401469	0.0548019	0.0563585	0.0471584	0.0122173	0.0216886	0.0683233	0.138049	0.0715179	0.0245073	0.0551018	0.0099073	0.0297898	0.0566543	0.0837682	0.0192543	0.0526377	0.101633	0.0358704	0.0221527	0.0398399	0.0544531	0.0563847	0.0464761	0.0123677	0.0213752	0.0682597	0.136464	0.0691864	0.0251839	0.0539162	0.00947957	0.0293557	0.0541479
m.smegmatis	BACTERIA	Host-associated (animal)	0.129445	0.0730773	0.0221641	0.0630621	0.00816649	0.029232	0.0538627	0.0880308	0.0227617	0.0433335	0.0978689	0.0217043	0.0204953	0.0309178	0.0574062	0.0526363	0.0616534	0.0147704	0.021253	0.0881588	0.128909	0.0748984	0.0217615	0.0631977	0.00896936	0.0292772	0.0543188	0.0870197	0.0232829	0.0428448	0.0961952	0.0218292	0.0215274	0.0303649	0.0570173	0.0530127	0.0615933	0.0147699	0.0207657	0.0884453	0.128536	0.0725815	0.021742	0.0613357	0.00861726	0.0285962	0.0520669
m.smithii	ARCHAEA	Gut	0.0601852	0.029775	0.067593	0.0649192	0.012982	0.0233515	0.0701624	0.0660977	0.0157944	0.0935048	0.0859046	0.0799128	0.0227505	0.0427876	0.0319198	0.0646547	0.0531661	0.0065477	0.0399213	0.0680698	0.0589156	0.0308692	0.0610154	0.065973	0.0146648	0.0237765	0.0760483	0.0631978	0.0164582	0.0952511	0.0881012	0.0836045	0.0249421	0.0428449	0.0324531	0.0619463	0.0491352	0.00640547	0.0380035	0.0663938	0.0579324	0.0284155	0.0637408	0.064131	0.0143734	0.0225675	0.0694852
m.stadtmanae	ARCHAEA	Gut	0.0517136	0.0302285	0.0750813	0.0608173	0.0117396	0.0258497	0.0679574	0.0593132	0.0169403	0.103109	0.0836669	0.081604	0.0227604	0.0356559	0.0316719	0.0626332	0.0673926	0.00552462	0.0432961	0.0630442	0.0514718	0.0310096	0.0672749	0.0624029	0.0134446	0.026069	0.0724601	0.0575427	0.0178549	0.104427	0.0871372	0.0840982	0.0248324	0.0367445	0.0323702	0.0603491	0.059898	0.0054879	0.0424252	0.0627001	0.0493977	0.0289947	0.0706853	0.0604231	0.0131068	0.0248941	0.0662824
m.succiniciproducens	BACTERIA	Gut	0.0862252	0.045595	0.0486205	0.0501884	0.0105227	0.0449017	0.061973	0.0677717	0.0199315	0.0702142	0.104832	0.061065	0.0252429	0.0450322	0.0376554	0.0575724	0.0521842	0.0114568	0.0318915	0.0671234	0.0826004	0.0456439	0.0484442	0.0483383	0.0121096	0.0445816	0.0613321	0.0645364	0.0202844	0.0716541	0.105423	0.0654809	0.0271267	0.0479602	0.0366893	0.0575873	0.050861	0.0112609	0.0327789	0.0653069	0.0811083	0.0440805	0.0486541	0.0467384	0.012199	0.0423771	0.0574209
m.synoviae	BACTERIA	Host-associated (animal)	0.0586639	0.0270231	0.0788772	0.0528548	0.00390527	0.0342231	0.0631331	0.0449976	0.0123349	0.0786312	0.101872	0.103161	0.0163038	0.0587826	0.0270316	0.0730765	0.053406	0.00912502	0.0416902	0.060907	0.0574898	0.0257853	0.0777576	0.052005	0.00466641	0.0340024	0.0642507	0.0441912	0.0128771	0.0801525	0.101973	0.105014	0.017906	0.0586205	0.0266178	0.0710277	0.0525983	0.00935352	0.0418915	0.061819	0.0554641	0.0249297	0.0801388	0.0507359	0.00445008	0.0331125	0.061139
m.thermoacetica	BACTERIA	Aquatic	0.103984	0.0687085	0.0304514	0.0452823	0.0105829	0.035513	0.0676856	0.0857906	0.0174531	0.0604007	0.112317	0.0429648	0.022402	0.0342728	0.0502537	0.043638	0.0500364	0.0112944	0.0303587	0.0766096	0.102338	0.0687847	0.0303135	0.0453726	0.0115136	0.0358414	0.0685324	0.0845671	0.0175989	0.0613852	0.112366	0.0446012	0.0234412	0.0337479	0.0494116	0.0433544	0.0491095	0.0110835	0.0298693	0.0767681	0.101123	0.0659479	0.0308004	0.0442712	0.0110082	0.0346413	0.0649004
m.thermoautotrophicum	ARCHAEA	Terrestrial	0.0733528	0.0679223	0.0331305	0.0590989	0.0120946	0.0189926	0.0814406	0.0797204	0.0187493	0.0770593	0.0942005	0.0456585	0.0307184	0.0364835	0.0430146	0.0614217	0.0496121	0.00842044	0.032241	0.0766659	0.0714894	0.0675898	0.0316315	0.0587778	0.0134841	0.0183061	0.0821441	0.0790218	0.018886	0.0795224	0.0949197	0.0466926	0.0325892	0.0368005	0.0420938	0.0609713	0.0481819	0.0084023	0.0314773	0.0770184	0.0719255	0.0651079	0.0324358	0.057582	0.0127728	0.0180541	0.0779745
m.thermophila	ARCHAEA	Aquatic	0.0829307	0.0747461	0.029206	0.0581802	0.0133392	0.0212005	0.0730734	0.0792717	0.0184139	0.0731727	0.0952028	0.0402863	0.030832	0.0329721	0.0446502	0.0669938	0.0457154	0.0104863	0.0309138	0.0784129	0.0822592	0.0759816	0.0277884	0.0582027	0.0144357	0.0211157	0.0747732	0.0784576	0.0185088	0.0740658	0.095515	0.0411912	0.0323129	0.0326559	0.0438576	0.0661522	0.0438209	0.00997549	0.0298667	0.0790633	0.0825498	0.0731125	0.0283739	0.0573232	0.0140731	0.0206285	0.0711683
m.tuberculosis	BACTERIA	Host-associated (animal)	0.132532	0.0733407	0.0253403	0.0580541	0.00887186	0.0309243	0.0468284	0.0996981	0.0223219	0.0426754	0.097473	0.0204044	0.0195886	0.0295502	0.0580735	0.0548523	0.059265	0.0147223	0.02081	0.0846734	0.132444	0.0781063	0.0229168	0.0591263	0.0100473	0.0312817	0.0486356	0.0886613	0.0232768	0.0425458	0.0975124	0.0211759	0.0208593	0.0286401	0.0579922	0.0550245	0.0590907	0.0153379	0.0208468	0.0864785	0.131971	0.0736778	0.0245858	0.057368	0.00942508	0.0303885	0.0459944
m.tuberculosis_cdc1551	BACTERIA	Host-associated (animal)	0.132031	0.0750963	0.0246607	0.0579914	0.00937337	0.0312086	0.0467153	0.0971109	0.0226238	0.0422533	0.0971999	0.0205605	0.0200336	0.0292554	0.0588666	0.0555896	0.0590709	0.0148162	0.0206954	0.0847697	0.13096	0.0802413	0.0227478	0.0581169	0.0110538	0.0314573	0.0475766	0.0884294	0.0236111	0.0418969	0.096189	0.0209721	0.0219788	0.0282028	0.0594159	0.0567262	0.05927	0.0153319	0.0204212	0.085401	0.130595	0.0762719	0.0238963	0.0569165	0.0104157	0.0307171	0.0456311
m.tuberculosis_f11	BACTERIA	Host-associated (animal)	0.132433	0.0733743	0.0253879	0.0579221	0.00890012	0.0309059	0.0466866	0.0999791	0.0222858	0.0426468	0.0973892	0.0203723	0.0196137	0.0295359	0.0582133	0.0549439	0.0592801	0.0147243	0.0207926	0.0846135	0.132182	0.077988	0.0230196	0.0589808	0.0100631	0.0312657	0.0485077	0.0888768	0.0231538	0.0425819	0.0975641	0.0211349	0.0208356	0.0286645	0.0582217	0.0550685	0.0591881	0.0153268	0.0209281	0.0864486	0.131777	0.0737371	0.0246147	0.0572569	0.00945417	0.0304425	0.0458915
m.tuberculosis_h37ra	BACTERIA	Host-associated (animal)	0.132644	0.0736378	0.025183	0.0581103	0.00893414	0.0309372	0.046919	0.0985963	0.0223626	0.0426828	0.0976146	0.0203948	0.0196682	0.0295691	0.0581715	0.0548662	0.0592389	0.0147405	0.0208438	0.0848851	0.132144	0.0784336	0.0228442	0.0593176	0.0101324	0.0311718	0.0488294	0.0881826	0.0232976	0.0425353	0.0976435	0.0211571	0.0209272	0.0286593	0.0580058	0.0549882	0.0590743	0.0152391	0.0208853	0.0865322	0.131964	0.0740167	0.0244664	0.0574544	0.00951813	0.0303898	0.0461045
m.tuberculosis_kzn1435	BACTERIA	Host-associated	0.132291	0.0736426	0.0253706	0.0578501	0.00898313	0.0309111	0.0467513	0.0996239	0.0223122	0.0426034	0.0973004	0.0203887	0.0198332	0.029529	0.0582135	0.0550471	0.0592694	0.0147157	0.0207931	0.0845708	0.132062	0.0787004	0.0229037	0.0588565	0.0102182	0.0313357	0.048598	0.0885441	0.0232086	0.0424097	0.0973304	0.0210708	0.0212483	0.0284364	0.0582418	0.0553814	0.0591895	0.0152947	0.0208069	0.0861629	0.131712	0.0742439	0.0244886	0.0572134	0.00959185	0.0304333	0.0459684
m.ulcerans	BACTERIA	Host-associated (animal)	0.132211	0.0721269	0.0243944	0.058899	0.00903886	0.0321667	0.0492776	0.0917135	0.0234887	0.0442119	0.0982383	0.0216481	0.0204142	0.0295198	0.056944	0.056061	0.0609463	0.0148043	0.0207658	0.08313	0.131052	0.074663	0.0237927	0.059064	0.0101281	0.0321059	0.0502683	0.0864256	0.0236312	0.044649	0.0974485	0.0223488	0.0217311	0.0294391	0.0567965	0.0559889	0.0601209	0.0151615	0.0207724	0.0844121	0.131346	0.0721119	0.0240571	0.0578073	0.00958879	0.0314492	0.0483232
m.vanbaalenii	BACTERIA	Terrestrial	0.13068	0.073298	0.0215274	0.0644115	0.00829593	0.0290788	0.0532525	0.0891605	0.0220166	0.0414042	0.0971825	0.0208685	0.0205357	0.0304655	0.058421	0.0537028	0.0612896	0.0150628	0.0209981	0.0883482	0.130452	0.0746957	0.0210388	0.0646144	0.0090346	0.0291168	0.0536706	0.0877879	0.0222896	0.0413539	0.0963027	0.0209785	0.021481	0.0301783	0.057489	0.0534891	0.060913	0.0152805	0.0208357	0.0889982	0.130232	0.0724422	0.0211163	0.0628571	0.00866217	0.0284527	0.0517019
m.vannielii	ARCHAEA	Aquatic	0.0525729	0.031933	0.0598878	0.0522155	0.0129962	0.0182649	0.079378	0.0657529	0.0152752	0.0991746	0.0925866	0.0940815	0.0245343	0.0434894	0.0335463	0.06445	0.0485458	0.00601002	0.0385066	0.0667842	0.0517176	0.0310602	0.0582057	0.0522321	0.0139947	0.0178093	0.0804484	0.0649561	0.0152022	0.100896	0.092726	0.096483	0.0258667	0.0433836	0.0327426	0.0631959	0.0475626	0.00572857	0.0377814	0.0680075	0.0499468	0.0292832	0.0603567	0.0508862	0.01325	0.0170648	0.0765125
m.vulcanius	ARCHAEA	Specialized	0.0530631	0.0380875	0.0537641	0.0549486	0.0132532	0.0151085	0.0840436	0.0640802	0.0149615	0.104188	0.0942711	0.103741	0.0221632	0.0416552	0.034256	0.0478235	0.0425657	0.00717352	0.0422353	0.0685987	0.0526175	0.0380809	0.0521145	0.0542875	0.0142187	0.0146295	0.085059	0.0628489	0.0147231	0.106273	0.0954271	0.105428	0.0238821	0.0414745	0.0329345	0.0470101	0.0412239	0.00673464	0.0410368	0.069996	0.0507731	0.0351868	0.0544865	0.0524921	0.0137345	0.014057	0.0785559
m.xanthus	BACTERIA	Terrestrial	0.122254	0.0817432	0.0209672	0.051175	0.00949205	0.0342679	0.0634059	0.0870907	0.0217996	0.0291283	0.109092	0.0281308	0.0202524	0.0330423	0.0617081	0.0568663	0.0536523	0.0136359	0.020206	0.0820893	0.119938	0.0828438	0.0206148	0.0505847	0.0107883	0.0337749	0.0628542	0.0864775	0.0223327	0.0298771	0.107591	0.0298244	0.0225128	0.0332034	0.0618598	0.0566628	0.0530732	0.013914	0.0198402	0.0814326	0.120283	0.0805046	0.0208995	0.0500664	0.0102682	0.0333728	0.0612366
magnetococcus_mc1	BACTERIA	Aquatic	0.099088	0.0602317	0.0316589	0.0527064	0.00952156	0.0512849	0.061525	0.0779793	0.0262898	0.0500094	0.109672	0.0394738	0.0281807	0.0346493	0.047851	0.0579488	0.0527978	0.0139283	0.0248042	0.0703988	0.0962685	0.0628208	0.0306553	0.0503051	0.0112985	0.0504578	0.0617333	0.0760517	0.0273662	0.050391	0.108674	0.0423994	0.0305275	0.0355327	0.0500828	0.0558128	0.0496002	0.0149592	0.0250035	0.0700593	0.0965416	0.0608501	0.0308151	0.0505624	0.0106717	0.0496854	0.0606394
marinomonas_mwyl1	BACTERIA	Aquatic	0.0867936	0.0448478	0.0417436	0.0550231	0.00993146	0.0416871	0.0607538	0.0690512	0.0214735	0.065687	0.106181	0.0530612	0.0264624	0.0425351	0.0393563	0.070012	0.0535671	0.0125432	0.0296795	0.0696096	0.0860342	0.0449907	0.0408904	0.0544714	0.0107633	0.0415253	0.0621008	0.0674904	0.0220562	0.0657758	0.105932	0.0551389	0.0277024	0.0429428	0.0392166	0.0684028	0.0522903	0.0128359	0.0296361	0.0698034	0.085654	0.0437871	0.0405293	0.0531017	0.0105573	0.0399771	0.0589483
mesorhizobium_bnc1	BACTERIA	Aquatic	0.119444	0.073702	0.0270915	0.0538193	0.00833734	0.0312075	0.0634523	0.084891	0.0200204	0.0549793	0.100227	0.0323264	0.0249099	0.0380497	0.0513745	0.0564887	0.0512608	0.0128952	0.0226707	0.072853	0.118794	0.0755958	0.0262463	0.0532632	0.00911361	0.0311468	0.0642907	0.0828954	0.0205921	0.0549104	0.100087	0.0332241	0.0260379	0.0381049	0.051315	0.0563719	0.0502378	0.0132024	0.0223841	0.0721866	0.118587	0.0723503	0.0265141	0.0517947	0.00870476	0.0304262	0.0607863
methylobacterium_4-46	BACTERIA	Host-associated (plants)	0.150282	0.0880408	0.0191397	0.0523552	0.00832525	0.0270813	0.0551019	0.0922333	0.0189395	0.0407557	0.108227	0.0210035	0.0192563	0.0327683	0.0613947	0.0473968	0.0497943	0.0126023	0.0196562	0.0756458	0.150456	0.0908194	0.0178823	0.0519226	0.00954401	0.0268307	0.0555489	0.0905254	0.0194383	0.0401121	0.107177	0.0212523	0.0208861	0.0316884	0.0629493	0.047388	0.0489546	0.0127403	0.0189863	0.0748975	0.148147	0.0861259	0.0189387	0.0508504	0.00885671	0.026477	0.0531974
methylovorus_sip3-4	BACTERIA	Aquatic	0.104929	0.055625	0.0362202	0.0537956	0.00822198	0.0453852	0.0574736	0.0729841	0.0238503	0.0572766	0.106795	0.0448842	0.0268924	0.0364289	0.0454419	0.0600223	0.05286	0.0130057	0.0283696	0.0695384	0.104742	0.0544642	0.0350344	0.0524122	0.00948605	0.045202	0.0578024	0.0711483	0.024214	0.0579037	0.107067	0.0470662	0.0284803	0.0366737	0.0456932	0.0595459	0.051893	0.0132718	0.028109	0.0697914	0.102283	0.0528742	0.0367354	0.0522438	0.00897365	0.0435304	0.0560287
mycobacterium_jls	BACTERIA	Terrestrial	0.130889	0.0752522	0.0211259	0.0645993	0.00810569	0.0285346	0.0539405	0.0888189	0.0220627	0.0407078	0.0974761	0.020696	0.0204947	0.0303082	0.0590135	0.0520304	0.0607293	0.0151648	0.0211462	0.0889046	0.130403	0.0763933	0.0207611	0.0646969	0.00880298	0.028601	0.0544487	0.087809	0.0222276	0.0406234	0.0963645	0.0207652	0.0213244	0.0298748	0.0580978	0.0521116	0.0607888	0.0152781	0.0209229	0.0897048	0.130359	0.0743467	0.0207917	0.0630561	0.00844107	0.0280481	0.0525225
mycobacterium_kms	BACTERIA	Terrestrial	0.13112	0.0757951	0.0211963	0.0645671	0.00819036	0.0290276	0.053593	0.0883306	0.0222978	0.0404653	0.0971485	0.0207441	0.0204746	0.0299434	0.0591745	0.052454	0.0608842	0.0153281	0.0211125	0.0881532	0.13081	0.0773022	0.0208493	0.0648162	0.00898473	0.0291421	0.0540315	0.0870814	0.0224886	0.0403319	0.0959781	0.0207381	0.0212917	0.0293826	0.058299	0.0524684	0.060969	0.0154508	0.020895	0.0886891	0.130592	0.0750352	0.0208235	0.0630902	0.00858126	0.0284801	0.0522178
mycobacterium_mcs	BACTERIA	Terrestrial	0.130833	0.0759768	0.0211215	0.0648119	0.00812604	0.0287878	0.0538292	0.0886077	0.0222674	0.0404589	0.0970588	0.0208517	0.0203652	0.0300213	0.0591517	0.0522438	0.0607108	0.0152003	0.0211187	0.0884572	0.130552	0.0772151	0.0207	0.0649494	0.00881467	0.0288848	0.0542863	0.0873533	0.0224503	0.0403206	0.0959973	0.0208008	0.0211542	0.0295873	0.0583132	0.052328	0.060838	0.0153507	0.0209032	0.0892003	0.130373	0.0750785	0.02075	0.0633465	0.00845739	0.0282596	0.0524793
n.aromaticivorans	BACTERIA	Versatile	0.131802	0.0731614	0.0261513	0.05825	0.00877129	0.0305312	0.0565106	0.0907435	0.0201908	0.0468174	0.0972506	0.0303972	0.0248609	0.0361178	0.0532075	0.0526889	0.0518064	0.0148518	0.021941	0.0739487	0.132764	0.074532	0.0247324	0.0582135	0.0098381	0.0299366	0.0575491	0.0886542	0.0209923	0.0470605	0.0968743	0.0308994	0.0264742	0.0354301	0.0536261	0.0517204	0.050547	0.0150696	0.0212057	0.07388	0.131638	0.0724676	0.0254451	0.057189	0.00936984	0.029752	0.0554532
n.equitans	ARCHAEA	Aquatic	0.0518704	0.0389985	0.0526291	0.0496932	0.00812166	0.0221614	0.0787755	0.053025	0.0134327	0.104559	0.104229	0.10824	0.0170548	0.0443623	0.0400211	0.0462756	0.0410503	0.00961932	0.0564624	0.0594181	0.0505247	0.0364025	0.052051	0.0498448	0.00832641	0.0217998	0.0793324	0.0506135	0.0127265	0.107786	0.108319	0.109862	0.0182505	0.0462334	0.0380864	0.0457759	0.0392564	0.00887316	0.0573818	0.0585536	0.0501653	0.0337309	0.0535197	0.0486156	0.00870846	0.0208422	0.0730774
n.europaea	BACTERIA	Versatile	0.0925215	0.0640851	0.0357524	0.0534492	0.00974338	0.0431871	0.060214	0.0717811	0.0250916	0.0639426	0.106586	0.041071	0.0243903	0.0392023	0.0457083	0.059939	0.0546804	0.013372	0.0283564	0.0669262	0.0910363	0.0643019	0.0355329	0.0527185	0.0106822	0.0428462	0.0611542	0.0702274	0.0251356	0.0648236	0.1056	0.0429486	0.0256034	0.0392596	0.0452031	0.0599686	0.0539621	0.0136348	0.0283948	0.0669657	0.0908697	0.0624834	0.0355003	0.0520924	0.0102922	0.041635	0.0587293
n.eutropha	BACTERIA	Aquatic	0.0930322	0.0609735	0.0364427	0.0521208	0.0101574	0.0440487	0.0593884	0.0708265	0.0250209	0.0662581	0.106996	0.0438959	0.0249818	0.0387566	0.04478	0.0599429	0.054244	0.013286	0.0283326	0.0665145	0.0918574	0.0607884	0.0361425	0.0514501	0.0113624	0.0438813	0.0596687	0.0695398	0.0250081	0.0666785	0.105907	0.0464487	0.0262046	0.0385409	0.0441931	0.0598369	0.0539883	0.013532	0.0285315	0.0664401	0.0916279	0.0591075	0.0361436	0.0508187	0.0109981	0.0427747	0.0573525
n.farcinica	BACTERIA	Versatile	0.141592	0.082239	0.0179009	0.0611012	0.00752	0.0269937	0.0556456	0.0892133	0.0223786	0.037311	0.101416	0.0181385	0.0183119	0.0282372	0.0620345	0.0466228	0.0614533	0.0146895	0.0203052	0.0868949	0.139399	0.0836986	0.017689	0.0610619	0.00861364	0.0268025	0.0563148	0.0878666	0.0228557	0.0375733	0.0996445	0.0184264	0.0195207	0.027859	0.0611959	0.0474675	0.0618446	0.0154114	0.0202164	0.0865386	0.139711	0.0808621	0.0177509	0.0594556	0.00810293	0.0263788	0.054048
n.gonorrhoeae	BACTERIA	Host-associated (animal)	0.102686	0.0578062	0.0396466	0.0523829	0.0111776	0.0385203	0.0618933	0.079197	0.0217254	0.0573685	0.0973851	0.0563205	0.0251007	0.0419828	0.0435842	0.054034	0.0503598	0.0115299	0.0293942	0.0679055	0.0999478	0.0589457	0.0395797	0.0507268	0.0136728	0.0378268	0.0615031	0.0770507	0.021779	0.0583358	0.0964843	0.0581902	0.0261299	0.0442423	0.0445375	0.0543907	0.0493618	0.0116231	0.0298225	0.0658494	0.0978294	0.055697	0.0399122	0.0506506	0.0131195	0.0363518	0.0589842
n.gonorrhoeae_nccp11945	BACTERIA	Host-associated (animal)	0.101514	0.0581861	0.0404769	0.0519973	0.0115329	0.038594	0.060695	0.0787555	0.021553	0.0568028	0.0958839	0.057343	0.0256528	0.0424003	0.0442723	0.0553368	0.0508919	0.0117499	0.0298354	0.0665263	0.0970839	0.061062	0.0408036	0.0491224	0.0147366	0.037878	0.0579756	0.0764455	0.0216379	0.0576256	0.0933939	0.0603419	0.0278274	0.0455574	0.0463088	0.0570415	0.0496857	0.0116763	0.0301242	0.0636717	0.0943496	0.0574716	0.0412221	0.048991	0.01482	0.0362768	0.055793
n.hamburgensis	BACTERIA	Terrestrial	0.121603	0.0757391	0.0281982	0.0581395	0.00872919	0.0317343	0.0525633	0.081483	0.0213458	0.0531942	0.0959637	0.0377094	0.0233768	0.036443	0.0522528	0.0577775	0.0549003	0.0132589	0.0221158	0.0734724	0.12118	0.077683	0.0270785	0.0576438	0.00988686	0.0312767	0.0527381	0.0798805	0.0220003	0.0529958	0.0943415	0.039577	0.0251011	0.0362013	0.0523132	0.0580949	0.0540065	0.0134588	0.0217808	0.0727613	0.12052	0.0745977	0.0274993	0.0566629	0.00936127	0.0307878	0.050796
n.maritimus	ARCHAEA	Aquatic	0.0607877	0.0340869	0.04906	0.0614663	0.00954783	0.0322009	0.073117	0.0647137	0.0177201	0.0845022	0.0844638	0.0835177	0.0258823	0.044044	0.0390199	0.0720392	0.0574997	0.00892184	0.0308253	0.0665836	0.0592584	0.0343869	0.0480426	0.0603193	0.0108914	0.0322735	0.075431	0.0622213	0.018206	0.0857689	0.0847997	0.0887311	0.0279476	0.0441189	0.0368216	0.0699884	0.0543141	0.00894569	0.0307408	0.0667926	0.058023	0.0323519	0.0493294	0.0609938	0.0102502	0.0317524	0.0722555
n.meningitidis	BACTERIA	Host-associated (animal)	0.101237	0.0549999	0.0411658	0.0527252	0.0105852	0.0400611	0.0615496	0.0776299	0.0221111	0.0585652	0.098469	0.0565315	0.0244812	0.0410336	0.0418136	0.0554251	0.0523854	0.0117569	0.029737	0.067736	0.0972701	0.0555842	0.0403451	0.0514041	0.0129436	0.0394582	0.0614736	0.0744421	0.0223309	0.0594334	0.0985081	0.0586665	0.0263426	0.0437126	0.0423938	0.0553031	0.0511829	0.0122056	0.0304822	0.0665173	0.0940133	0.0521131	0.0415545	0.050595	0.013005	0.0374322	0.0589104
n.meningitidis_053442	BACTERIA	Host-associated (animal)	0.100451	0.0555291	0.0402521	0.0529841	0.0108363	0.0396918	0.0621988	0.0764825	0.0224389	0.0581422	0.0993299	0.0564996	0.0247884	0.0417446	0.0425318	0.0550194	0.0515964	0.0118051	0.0300966	0.067582	0.0967445	0.0558551	0.0404641	0.0517488	0.0128241	0.0392524	0.0621992	0.0739601	0.0225287	0.0591577	0.0989104	0.0587191	0.0262769	0.0440296	0.0425188	0.055386	0.0505269	0.0120261	0.0307515	0.06612	0.0943761	0.052974	0.0408705	0.0511691	0.0130178	0.0374365	0.0594183
n.meningitidis_a	BACTERIA	Host-associated (animal)	0.102143	0.0545087	0.0400094	0.0529749	0.0102351	0.0397194	0.0624536	0.0771695	0.0219953	0.0581318	0.099626	0.0564093	0.0249755	0.0410907	0.0419904	0.0546432	0.0517852	0.0119052	0.0297079	0.0685258	0.10039	0.0534956	0.0396221	0.0524755	0.0116309	0.0394854	0.0634402	0.0748753	0.0219619	0.0590193	0.0996111	0.0583787	0.0265479	0.0423052	0.04127	0.0539362	0.0508207	0.0122961	0.0302526	0.0681851	0.0979473	0.0511286	0.0402881	0.0514614	0.0114162	0.0376478	0.0605018
n.meningitidis_alpha14	BACTERIA	Host-associated	0.102714	0.0547553	0.0399984	0.0530872	0.0103638	0.0395329	0.0622074	0.0781528	0.0219799	0.0576633	0.0995323	0.0551514	0.0248773	0.041169	0.0423184	0.0545385	0.0518437	0.0119483	0.0293859	0.0687803	0.100392	0.0542888	0.0395331	0.0519948	0.012162	0.0391699	0.0627125	0.0756048	0.0220545	0.0584911	0.099542	0.0567101	0.0264544	0.0427544	0.0425434	0.0537429	0.051203	0.0123208	0.0298611	0.0684646	0.098584	0.0519096	0.0401919	0.0511892	0.0119518	0.0373608	0.0595822
n.meningitidis_fam18	BACTERIA	Host-associated (animal)	0.10065	0.0546628	0.040509	0.0530197	0.0103273	0.039772	0.0621108	0.0771196	0.0221746	0.0584261	0.0990565	0.0563692	0.0250368	0.0414118	0.042135	0.0552989	0.0516963	0.0118764	0.0302449	0.068102	0.0983147	0.0539773	0.0397683	0.0525192	0.0117035	0.0395692	0.0630291	0.0749884	0.0222275	0.0596272	0.0991026	0.058128	0.0265985	0.042929	0.0416224	0.0545608	0.050783	0.0121976	0.0306953	0.0676584	0.0957927	0.0512278	0.0405683	0.0517883	0.0115334	0.0378896	0.0602171
n.multiformis	BACTERIA	Terrestrial	0.0989707	0.0657141	0.0341626	0.0507347	0.00951419	0.0373689	0.0630311	0.078101	0.0233183	0.0577328	0.104912	0.0419804	0.0251237	0.0391971	0.0487102	0.0605193	0.0509811	0.0130214	0.0275614	0.0693445	0.0975675	0.0659204	0.0338763	0.050548	0.0106357	0.0370459	0.0637476	0.0766217	0.0236789	0.0581407	0.103437	0.0447366	0.0265605	0.0389288	0.048429	0.0605326	0.0502943	0.0130149	0.0274977	0.0687865	0.0973261	0.0643489	0.0338901	0.0498521	0.0101763	0.0363289	0.0613819
n.multipartita	BACTERIA	Terrestrial (sediment)	0.138595	0.0784612	0.0178736	0.062315	0.00721053	0.0308316	0.0465739	0.0923581	0.0208191	0.0401809	0.102393	0.0171894	0.0177124	0.0275631	0.0622147	0.0523755	0.0629018	0.0152398	0.0187448	0.0884452	0.137781	0.0802175	0.0171589	0.0623624	0.00760992	0.0306495	0.0476749	0.0915637	0.0212274	0.0403115	0.101609	0.017065	0.0188454	0.0271727	0.0616621	0.052006	0.0622149	0.0154878	0.018424	0.0889568	0.137383	0.0770303	0.0176345	0.060456	0.00734981	0.0300417	0.0454383
n.oceani	BACTERIA	Aquatic	0.0947735	0.0659922	0.0318544	0.0470534	0.00999283	0.0446268	0.0660709	0.0760748	0.0242257	0.0585692	0.112735	0.0418977	0.021673	0.0394731	0.049595	0.0564744	0.0496485	0.0148289	0.0287561	0.0656846	0.0930844	0.0660192	0.0318617	0.0465511	0.0109328	0.0435526	0.06651	0.0749761	0.0244789	0.0596267	0.111439	0.0439436	0.0228665	0.0393771	0.0489169	0.0570354	0.049162	0.0149586	0.0289619	0.0657455	0.0929339	0.0640158	0.0318278	0.0458632	0.0105298	0.0425938	0.0637515
n.pharaonis	ARCHAEA	Aquatic	0.11386	0.0638257	0.0221608	0.0874654	0.00775961	0.0259889	0.0884389	0.0840055	0.0197241	0.0420295	0.0875529	0.0189889	0.0173798	0.0325053	0.0460642	0.0527277	0.0637515	0.0105912	0.0264082	0.0887718	0.113243	0.0648053	0.0213074	0.0878421	0.00896309	0.0254894	0.0890653	0.0828875	0.0202676	0.0410712	0.0874245	0.0190758	0.0185273	0.0319701	0.0463104	0.0526269	0.0633029	0.0105065	0.0261723	0.0891416	0.114791	0.0619864	0.0210595	0.0827876	0.00806383	0.0248249	0.0828407
n.profundicola	BACTERIA	Aquatic	0.0624101	0.0315119	0.0579751	0.0542175	0.00808866	0.0231212	0.0765767	0.0569573	0.0156578	0.0954131	0.0945781	0.103558	0.0232943	0.0542406	0.0324316	0.0518067	0.0456978	0.00715742	0.0426194	0.0626852	0.061656	0.0305927	0.0572615	0.0545121	0.0093673	0.0227285	0.0787185	0.0558498	0.0155966	0.0951921	0.0941208	0.107034	0.0243865	0.0541062	0.0322841	0.0501113	0.0445341	0.00708487	0.0422316	0.0626316	0.0601556	0.0286331	0.0589687	0.0529377	0.00848867	0.0225048	0.0729628
n.punctiforme	BACTERIA	Aquatic	0.0805097	0.0495364	0.0455589	0.0486573	0.00952045	0.0549413	0.0630695	0.0658849	0.0180065	0.0686715	0.110255	0.0498305	0.0173382	0.0396873	0.0456187	0.0660419	0.0569864	0.0138699	0.0305131	0.0655026	0.0795668	0.0498789	0.0441886	0.0481391	0.0103374	0.053324	0.0645758	0.0640626	0.0180213	0.0694284	0.108988	0.0515094	0.0194242	0.0398723	0.0456365	0.0653465	0.0562515	0.0143215	0.0309284	0.0661993	0.0784012	0.0482466	0.0454112	0.0475925	0.0101834	0.0519907	0.0612777
n.risticii	BACTERIA	Host-associated	0.0708898	0.0497304	0.0409381	0.048314	0.016795	0.0281663	0.0662318	0.067069	0.0195248	0.0725562	0.104527	0.0661842	0.0228457	0.0494289	0.0354112	0.0792457	0.0485282	0.00697114	0.0304873	0.0761549	0.0687451	0.0497782	0.0396856	0.046918	0.0193452	0.0277677	0.0643119	0.0652438	0.0197179	0.0714301	0.106714	0.065143	0.0252635	0.0524818	0.034678	0.0794917	0.047336	0.00756044	0.0310696	0.0773186	0.0678719	0.0486322	0.0390745	0.0453778	0.02034	0.0267232	0.0615656
n.sennetsu	BACTERIA	Host-associated (animal)	0.0694056	0.0502999	0.0414883	0.0472628	0.0171716	0.0276376	0.0645623	0.0663246	0.0202526	0.0736016	0.105183	0.0665604	0.0233097	0.050176	0.034567	0.0797158	0.0478423	0.0070053	0.0312182	0.0764149	0.0670424	0.0506491	0.0401464	0.0452894	0.0199341	0.0278037	0.0615484	0.0641657	0.0209497	0.0726647	0.10711	0.0649621	0.0257901	0.0532795	0.0342158	0.0804547	0.0466517	0.00757944	0.0323263	0.0774364	0.0652026	0.049073	0.0388843	0.043483	0.0217026	0.026542	0.0579767
n.thermophilus	BACTERIA	Aquatic	0.0603616	0.0400544	0.0498721	0.0583541	0.00887471	0.0382208	0.0849749	0.0691586	0.0185371	0.0803067	0.0977651	0.0691991	0.024656	0.041354	0.036432	0.0605038	0.050778	0.00826972	0.0358008	0.066522	0.0589784	0.0395849	0.0501372	0.0570727	0.00980935	0.0380913	0.0848759	0.0683076	0.0183346	0.0818067	0.0982713	0.0717895	0.0256118	0.0416594	0.0349974	0.0601016	0.0498316	0.00814039	0.0355143	0.0670839	0.0594636	0.0379663	0.049416	0.0552291	0.00925016	0.0364804	0.0796831
n.winogradskyi	BACTERIA	Terrestrial	0.121743	0.0793215	0.0276919	0.0586859	0.00837499	0.0313252	0.0549243	0.0814532	0.0209354	0.053328	0.0954248	0.0360774	0.0235297	0.0364865	0.0526991	0.0573682	0.0535551	0.0130252	0.0219975	0.0720528	0.121086	0.0815037	0.026916	0.0583985	0.00932083	0.0309426	0.055065	0.0800052	0.0214925	0.0533809	0.0938526	0.0376985	0.0247846	0.0362006	0.0523711	0.0574173	0.0527596	0.0135535	0.0216405	0.0716109	0.120491	0.0782584	0.0272198	0.0574395	0.00887289	0.0305359	0.0529875
nitratiruptor_sb155-2	BACTERIA	Aquatic	0.0698324	0.0396847	0.0425191	0.0532503	0.00874672	0.0337451	0.0747261	0.059677	0.0206992	0.0850059	0.0993583	0.0891416	0.0235625	0.0514447	0.0358897	0.0542586	0.0463278	0.0085832	0.0406948	0.0628521	0.0688469	0.0395823	0.0413384	0.0531517	0.010112	0.033883	0.0765134	0.0584669	0.0209147	0.0850614	0.0992787	0.0918588	0.0247929	0.0510263	0.0357463	0.0530863	0.0447729	0.00857455	0.0399859	0.0630067	0.0681287	0.038216	0.0418641	0.0521763	0.00932177	0.0332559	0.0720856
nocardioides_js614	BACTERIA	Terrestrial	0.132657	0.0793092	0.0174707	0.063929	0.0075757	0.0277559	0.0578118	0.0924944	0.0228184	0.0347765	0.103013	0.0185379	0.018381	0.0276502	0.0565177	0.0511113	0.0599929	0.0152489	0.0198307	0.0931177	0.132461	0.0807014	0.0166186	0.0641565	0.00820811	0.0274178	0.0589051	0.09122	0.0231988	0.0345423	0.102682	0.0181294	0.0191508	0.0272187	0.0563936	0.0508168	0.0595347	0.0154455	0.0193916	0.093808	0.132261	0.0781307	0.0170057	0.0624479	0.00779057	0.0270602	0.0563414
o.anthropi	BACTERIA	Versatile	0.112687	0.0647413	0.0313918	0.0564263	0.00780017	0.0323723	0.0588108	0.082403	0.0198006	0.05925	0.0990682	0.0414417	0.0258785	0.0395648	0.0472508	0.0583278	0.0534289	0.0127973	0.0238988	0.0726596	0.112161	0.0658004	0.0307043	0.0563873	0.00856165	0.0324331	0.0599791	0.0801553	0.0202389	0.0594636	0.098464	0.042523	0.026971	0.0394579	0.0470556	0.0578939	0.0527943	0.0129738	0.0237232	0.0722591	0.111989	0.0633765	0.0307458	0.0544875	0.00824615	0.0314619	0.0564891
o.carboxidovorans	BACTERIA	Terrestrial	0.123753	0.0711554	0.027848	0.0555004	0.008403	0.0314157	0.0550246	0.0814259	0.0205739	0.0546838	0.0979545	0.0380027	0.0244989	0.0370832	0.052426	0.0560047	0.0549217	0.0127643	0.0221741	0.074386	0.123541	0.0733401	0.0272003	0.0543983	0.0101354	0.0312219	0.0542875	0.0797217	0.0213276	0.0543121	0.0959803	0.0392043	0.0268035	0.0367693	0.0531478	0.0570187	0.0541269	0.012874	0.0216514	0.0729381	0.12255	0.0702697	0.0273219	0.0534246	0.00936466	0.0304435	0.0524095
o.iheyensis	BACTERIA	Terrestrial	0.065033	0.037545	0.0481048	0.0547256	0.00604319	0.040378	0.0765624	0.0669495	0.0213643	0.0854543	0.0941429	0.0642079	0.0281403	0.0445587	0.0350735	0.0620527	0.0549054	0.0101463	0.0362581	0.0683542	0.0622331	0.037159	0.0485536	0.0537657	0.00675811	0.0406056	0.0767381	0.0649554	0.021316	0.0875158	0.0947021	0.0667383	0.0292988	0.0455972	0.0336969	0.0615633	0.0537193	0.0103285	0.0368087	0.0679465	0.0626307	0.0356882	0.0476314	0.0517706	0.00650114	0.0383429	0.0714652
o.oeni	BACTERIA	Aquatic	0.0740679	0.0390497	0.0535911	0.0564133	0.00334073	0.0401482	0.053341	0.0643532	0.0186118	0.0825263	0.0994964	0.075394	0.0233564	0.0506254	0.0332659	0.070883	0.0533779	0.0100693	0.0342169	0.0638715	0.071617	0.0386435	0.0544059	0.0563167	0.00388914	0.0399515	0.0538085	0.0617089	0.0186916	0.0846605	0.100481	0.0789901	0.0243734	0.0516596	0.0316784	0.0695585	0.052005	0.0101616	0.0342446	0.0631543	0.0700604	0.0370168	0.0543613	0.0532443	0.00394205	0.0380963	0.0497609
o.terrae	BACTERIA	Terrestrial	0.124642	0.0761449	0.027959	0.0505193	0.00897154	0.0348794	0.0553976	0.080102	0.0219622	0.0433715	0.105287	0.029695	0.0179647	0.0396271	0.0561968	0.0536257	0.0581506	0.0161821	0.0237187	0.0756022	0.12419	0.077701	0.0258285	0.0493764	0.0104117	0.034454	0.0566772	0.0773341	0.0230691	0.0439806	0.106014	0.0321585	0.0196567	0.0393927	0.0567882	0.0528309	0.0558901	0.015857	0.0227462	0.0756437	0.123167	0.075348	0.0268239	0.0488254	0.00976415	0.0338239	0.0539747
o.tsutsugamushi	BACTERIA	Host-associated (animal)	0.060256	0.0335265	0.070347	0.0490225	0.0148088	0.0405119	0.0553207	0.0470536	0.0211998	0.101093	0.10169	0.080667	0.0219943	0.043803	0.0281968	0.0744878	0.0510117	0.00775093	0.040451	0.0568082	0.058686	0.0329238	0.0694684	0.046948	0.0153913	0.0404595	0.0545805	0.0457386	0.0208825	0.100448	0.104148	0.0838241	0.0243941	0.045956	0.0277175	0.0730119	0.0498767	0.00772342	0.0408315	0.0569899	0.0572689	0.0318138	0.0704602	0.0463532	0.0154283	0.0390636	0.0513654
o.tsutsugamushi_ikeda	BACTERIA	Host-associated (animal)	0.0613132	0.0371156	0.0695209	0.0475097	0.0143271	0.0408308	0.057534	0.0479753	0.0211918	0.0969499	0.100313	0.0843016	0.0225548	0.0429212	0.027549	0.0738895	0.0503795	0.00842556	0.0396497	0.0557474	0.0594249	0.0384826	0.0690795	0.0461638	0.0146392	0.0397832	0.0581672	0.046087	0.02178	0.0959441	0.100825	0.089948	0.0248192	0.0432465	0.0267471	0.0716386	0.0495938	0.00840793	0.0401079	0.0551145	0.0585112	0.0363318	0.0694917	0.0454996	0.0150214	0.0389613	0.0547864
p.abyssi	ARCHAEA	Aquatic	0.0665981	0.0573889	0.0334167	0.0461611	0.00550926	0.0166963	0.0884685	0.0725926	0.0150222	0.0848907	0.102476	0.0780148	0.0240315	0.0435389	0.0424778	0.0496907	0.0419481	0.0118056	0.0383796	0.0808926	0.0652488	0.0577992	0.0324428	0.0464227	0.00628045	0.0158997	0.0905487	0.0717833	0.0148654	0.0862014	0.103668	0.0793242	0.0249459	0.0429354	0.0413767	0.0490456	0.0407566	0.0111952	0.0373805	0.0818791	0.0656335	0.0553749	0.0330469	0.0449111	0.00568766	0.0157252	0.0846377
p.acnes	BACTERIA	Host-associated (animal)	0.110428	0.0682702	0.0254049	0.0621473	0.0109253	0.0305618	0.0524138	0.0851793	0.0253039	0.0497756	0.0932276	0.0292703	0.0247224	0.0290918	0.0529624	0.0620712	0.0632866	0.0163316	0.0200263	0.0885997	0.109922	0.0690126	0.0248536	0.0623029	0.0119914	0.0302932	0.0529392	0.0844487	0.0257173	0.0497289	0.092647	0.028792	0.0255185	0.0282931	0.0528474	0.0623505	0.0631324	0.0162688	0.019376	0.0895642	0.109293	0.0671308	0.0247209	0.0602835	0.0119718	0.0294013	0.0504164
p.aerophilum	ARCHAEA	Aquatic	0.0989242	0.0654671	0.0260484	0.0429591	0.0087138	0.0208399	0.0699468	0.076747	0.0151131	0.062901	0.105691	0.0568082	0.0192695	0.0363311	0.0498448	0.0493431	0.0440539	0.014741	0.043072	0.0931851	0.0980082	0.0671608	0.0248141	0.0425753	0.0105504	0.0204634	0.0723471	0.0748537	0.0149311	0.0630492	0.107732	0.0586395	0.0209908	0.0357738	0.0476446	0.0489506	0.04231	0.0144092	0.0420311	0.0927651	0.0984501	0.0634162	0.0257368	0.0412586	0.00978829	0.0199959	0.0668232
p.aeruginosa	BACTERIA	Versatile	0.116537	0.0762453	0.0264303	0.0532262	0.010035	0.0425784	0.0608906	0.0844757	0.0217101	0.0417339	0.124509	0.0286967	0.0205979	0.0355478	0.0507841	0.0551996	0.0417033	0.014873	0.0253853	0.0688394	0.115879	0.0771563	0.0253131	0.0530768	0.0112255	0.0423868	0.062029	0.0827391	0.0224184	0.0415771	0.124253	0.0291838	0.021531	0.0355549	0.0511299	0.054575	0.0411455	0.0149315	0.0250323	0.0688621	0.115453	0.0741269	0.0257689	0.0513712	0.0106696	0.0409667	0.0588701
p.aeruginosa_lesb58	BACTERIA	Versatile	0.116488	0.0761195	0.0264843	0.0533843	0.0100735	0.0426829	0.0609413	0.0843337	0.0216624	0.0419778	0.123407	0.0289628	0.0207105	0.0353794	0.0507606	0.0554935	0.0421766	0.0149357	0.0253522	0.0686733	0.11601	0.0772022	0.0254173	0.053128	0.0113082	0.0425257	0.0620369	0.0824038	0.0223528	0.0418712	0.122713	0.0295692	0.0217774	0.0352708	0.0512372	0.0549443	0.0416982	0.0150331	0.0249191	0.0685815	0.115434	0.074109	0.0257441	0.0514563	0.0107989	0.0410403	0.0588669
p.aeruginosa_pa14	BACTERIA	Versatile	0.116493	0.0762376	0.0264902	0.0532429	0.0100714	0.0429754	0.0608102	0.0837782	0.0217615	0.0417684	0.124158	0.0288831	0.0206127	0.0354122	0.050833	0.0555447	0.042173	0.0149426	0.0253079	0.0685025	0.115773	0.0772491	0.0254089	0.0530343	0.0112916	0.0428425	0.0619298	0.082013	0.022477	0.0416621	0.123712	0.0294371	0.0216881	0.0353455	0.0511745	0.0550103	0.0415554	0.0149985	0.0249627	0.0684346	0.115308	0.0741148	0.0258169	0.0513002	0.0107685	0.0413558	0.0587059
p.aeruginosa_pa7	BACTERIA	Versatile	0.116526	0.0772099	0.0265234	0.0532059	0.0101871	0.0427159	0.0605381	0.083916	0.0218589	0.0418354	0.12319	0.0291111	0.0208193	0.0352909	0.0511316	0.0552923	0.0422428	0.0149708	0.0251651	0.0682695	0.115749	0.0790538	0.0254098	0.052689	0.0116594	0.0424886	0.061269	0.0822623	0.0227328	0.0415957	0.121665	0.0298533	0.0221867	0.0350289	0.0519196	0.0551921	0.0417308	0.0150057	0.0245524	0.0679562	0.114625	0.0754483	0.0258885	0.0511058	0.0111803	0.0409168	0.0582869
p.aestuarii	BACTERIA	Aquatic	0.0839452	0.0580306	0.0363601	0.0570739	0.0114675	0.0340415	0.0664347	0.0735836	0.0220583	0.0662522	0.10013	0.0502874	0.0263703	0.0428361	0.0418593	0.0677286	0.0515	0.010708	0.0306556	0.0686773	0.0832289	0.0582681	0.0360275	0.0552773	0.0127319	0.0338552	0.066187	0.0725837	0.0225132	0.0668617	0.0998529	0.0520068	0.0279224	0.0433206	0.0410615	0.067916	0.0501151	0.0108423	0.0301976	0.0692302	0.082981	0.0569841	0.0357317	0.0550419	0.0124841	0.0326893	0.0638697
p.arcticum	BACTERIA	Versatile	0.0935834	0.0445753	0.0455804	0.0608396	0.00889648	0.0471851	0.0554848	0.0663309	0.0225087	0.0676921	0.0988551	0.0512956	0.0278409	0.0363573	0.0398413	0.0648022	0.0595797	0.0114401	0.0304212	0.0668897	0.0923068	0.0437693	0.0455979	0.0603473	0.00996211	0.0473927	0.0557578	0.0645306	0.023108	0.0682493	0.0988292	0.053211	0.0291285	0.0365523	0.0394783	0.0643449	0.0582025	0.0117431	0.0307823	0.0667061	0.0917532	0.0430174	0.045399	0.0592987	0.00962691	0.0459633	0.0537073
p.arsenaticum	ARCHAEA	Aquatic	0.101804	0.0666964	0.0236071	0.0441721	0.00868133	0.0212814	0.0689453	0.0776168	0.0155881	0.0558742	0.105597	0.0535256	0.0200498	0.0354008	0.0514599	0.0485683	0.0449588	0.0144416	0.0422961	0.0994346	0.10028	0.0686847	0.0224443	0.0443377	0.0103095	0.0208372	0.0723818	0.0757427	0.0156335	0.0559821	0.107864	0.0552298	0.0210074	0.0346857	0.0490658	0.0479289	0.0428424	0.0137976	0.0410727	0.0998722	0.101858	0.0653437	0.0229684	0.0427022	0.00959977	0.0203671	0.066736
p.asymbiotica	BACTERIA	Host-associated	0.0791121	0.0505582	0.0468755	0.0522226	0.0112639	0.0469068	0.0589094	0.0686709	0.0232687	0.0699226	0.105222	0.0521608	0.0247882	0.0394612	0.0421102	0.0648504	0.0536135	0.0133425	0.0325129	0.0642274	0.0760784	0.0498188	0.0465702	0.0511788	0.0126548	0.0446438	0.0594547	0.0662144	0.0231701	0.0731392	0.104179	0.0555362	0.026906	0.040763	0.0410928	0.0656473	0.0522515	0.0134243	0.0330599	0.0642171	0.073869	0.0475645	0.0475794	0.0506555	0.0128015	0.0428685	0.0564161
p.atlantica	BACTERIA	Aquatic	0.0885136	0.0440043	0.0450027	0.0584272	0.00981507	0.0477574	0.0578337	0.0681818	0.0230583	0.0619238	0.101128	0.050543	0.0251168	0.0428247	0.0394046	0.0690963	0.054752	0.0124335	0.0310666	0.0691164	0.087943	0.0436571	0.0440443	0.0566092	0.0110259	0.048042	0.0582888	0.0663928	0.0237972	0.0627497	0.102087	0.0529976	0.0266581	0.0429195	0.0390197	0.0680652	0.0532218	0.0125352	0.0304744	0.0694715	0.0875863	0.0426601	0.044195	0.0561852	0.0106397	0.0464031	0.0560332
p.berghei	EUKARYA	Host-associated (animal)	0.0251649	0.0270803	0.121191	0.0543878	0.0182579	0.0274586	0.0676008	0.0320926	0.0208179	0.101467	0.082703	0.112252	0.0200072	0.0530022	0.0231149	0.071104	0.0425483	0.00578338	0.0556392	0.0382468	0.0258269	0.028306	0.106894	0.0475449	0.0210606	0.0270832	0.0592925	0.0309232	0.0230111	0.105749	0.0879657	0.107289	0.0233458	0.0626902	0.0240632	0.0691498	0.0430416	0.0066644	0.059928	0.0401717	0.0234532	0.0249706	0.105022	0.0444689	0.0227695	0.0246296	0.0522666
p.calidifontis	ARCHAEA	Aquatic	0.108339	0.068638	0.0216113	0.0430624	0.00871122	0.0208138	0.0700695	0.0788203	0.0158242	0.0487075	0.107401	0.0513295	0.0186096	0.0355713	0.0519272	0.0458561	0.0432093	0.0146205	0.0411983	0.10568	0.105923	0.0700747	0.0204602	0.0434573	0.0103942	0.0205657	0.073124	0.0773637	0.0158328	0.049246	0.108429	0.053215	0.0195549	0.0344861	0.0500269	0.0453992	0.0417209	0.0137126	0.0401789	0.106835	0.108888	0.0669258	0.021111	0.0415709	0.00958938	0.0200066	0.0672795
p.carbinolicus	BACTERIA	Aquatic	0.0947038	0.0674822	0.0305192	0.0553862	0.0142606	0.039248	0.0630308	0.0785911	0.0225245	0.0554398	0.11078	0.0433823	0.0251831	0.0395567	0.0462499	0.054925	0.0494393	0.0111136	0.0262739	0.0719102	0.092622	0.0678191	0.0302875	0.0539578	0.016165	0.0387399	0.0623745	0.077812	0.0228721	0.0558312	0.108694	0.0455786	0.0267506	0.0403561	0.0465317	0.0551771	0.0488936	0.0112392	0.0262509	0.0720467	0.0924435	0.0663226	0.0303521	0.0536136	0.0156669	0.0376919	0.0602533
p.carotovorum	BACTERIA	Host-associated (animal)	0.0968085	0.0561339	0.037967	0.053006	0.0099756	0.0474792	0.0547673	0.0724629	0.0226895	0.0589332	0.109593	0.0408307	0.0258218	0.0380723	0.0442387	0.0630668	0.0556805	0.0138958	0.0288015	0.0697762	0.0954884	0.0563774	0.036881	0.0527476	0.0110389	0.0472342	0.0565462	0.0703259	0.023456	0.0598211	0.10932	0.0425598	0.0270198	0.0384895	0.044079	0.0624654	0.05422	0.0138614	0.0287342	0.0693338	0.0944818	0.0544384	0.0373441	0.051275	0.0108288	0.0451133	0.0532627
p.chabaudi	EUKARYA	Host-associated (animal)	0.0279315	0.027533	0.114746	0.0572109	0.0179079	0.0280718	0.0677739	0.0336061	0.0209505	0.0962874	0.0835399	0.110799	0.0208907	0.0515107	0.0246303	0.0718969	0.043885	0.00567962	0.0553495	0.0396207	0.0287124	0.0282456	0.10443	0.0509687	0.020088	0.0272733	0.0610267	0.0316161	0.0226416	0.101206	0.0877718	0.107458	0.0237699	0.0601051	0.0249648	0.0692637	0.043551	0.00634792	0.0591625	0.0413967	0.0262115	0.0254622	0.103232	0.0471648	0.0221184	0.0248799	0.0536218
p.cryohalolentis	BACTERIA	Aquatic	0.0915433	0.0436314	0.0462537	0.0598136	0.00896164	0.0466381	0.055199	0.0660945	0.0225274	0.0685064	0.100674	0.0518394	0.0278174	0.037236	0.0399003	0.0660081	0.0584604	0.0116201	0.0309854	0.0662897	0.0913241	0.0427126	0.0457295	0.059502	0.0099572	0.0468238	0.0555617	0.0650831	0.023001	0.0686979	0.0998337	0.0530255	0.029131	0.0371332	0.0397491	0.0653026	0.0582447	0.0118245	0.0310961	0.0662667	0.0906376	0.0420271	0.0457427	0.0583579	0.00964489	0.0454015	0.0534762
p.denitrificans	BACTERIA	Terrestrial	0.132488	0.0780978	0.0228081	0.0564166	0.00883404	0.03231	0.0570687	0.0906822	0.0209791	0.0501782	0.10439	0.0247567	0.0271061	0.0346486	0.0560285	0.0485227	0.0494216	0.0147679	0.0202726	0.0702222	0.131596	0.0802701	0.022079	0.056433	0.00985975	0.0321463	0.0577264	0.0886782	0.0216134	0.0503892	0.10328	0.0252596	0.0279397	0.0343756	0.0562686	0.0484379	0.0490833	0.0150443	0.019909	0.0696101	0.131236	0.076968	0.0223109	0.0546546	0.00934452	0.0314531	0.0549395
p.distasonis	BACTERIA	Gut	0.0694726	0.0477568	0.049649	0.0555521	0.011813	0.032956	0.0650829	0.0685799	0.0180803	0.06976	0.0934615	0.0644998	0.0273722	0.0467145	0.0390675	0.0630688	0.0550451	0.0124031	0.0445189	0.0651459	0.0685056	0.0485593	0.0475473	0.0546701	0.0133249	0.0322832	0.0666137	0.0668761	0.0190365	0.071657	0.0947196	0.0660611	0.0282476	0.0471866	0.0387237	0.0618695	0.0534591	0.011945	0.0433584	0.0653557	0.067228	0.0471663	0.0484526	0.0539976	0.0131675	0.0315226	0.0631929
p.entomophila	BACTERIA	Versatile	0.112444	0.0673209	0.0288964	0.0544737	0.0102154	0.0477271	0.0567444	0.0819541	0.0239317	0.0435244	0.120414	0.0319672	0.0220291	0.0352398	0.0493174	0.0544397	0.0472922	0.0146521	0.0253402	0.0720763	0.111736	0.0676452	0.0276337	0.0539756	0.0115861	0.047244	0.0580676	0.0796314	0.0246946	0.0441975	0.119489	0.0334929	0.0237616	0.0353786	0.0497309	0.0539434	0.0460028	0.0148558	0.0249834	0.0719503	0.110554	0.0656211	0.027925	0.0526087	0.0110709	0.0452733	0.0555308
p.falciparum	EUKARYA	Host-associated (animal)	0.0195146	0.0263841	0.144431	0.064834	0.017643	0.0276731	0.0716089	0.02825	0.0242033	0.09244	0.075557	0.117441	0.0219517	0.0435801	0.0198912	0.0637122	0.0407741	0.00491281	0.0570161	0.0381647	0.0245113	0.0288868	0.122548	0.060383	0.0182619	0.0280919	0.0704738	0.0312565	0.0229497	0.093863	0.0819916	0.116263	0.0226356	0.0471474	0.0219076	0.0637963	0.0424028	0.00586758	0.0555888	0.0411733	0.021329	0.0267315	0.133529	0.0615431	0.0182493	0.0271257	0.0681137
p.falciparum_dd2	EUKARYA	Host-associated (animal)	0.0196655	0.0270364	0.144267	0.0655722	0.0175646	0.0278803	0.0715197	0.0289852	0.0243412	0.0907024	0.0747012	0.115225	0.0225959	0.0420533	0.020828	0.0645884	0.0415807	0.00497827	0.0561907	0.0385345	0.0238827	0.0304122	0.122041	0.0603124	0.0181849	0.0284013	0.0688714	0.0316146	0.0240569	0.0937485	0.0812289	0.11283	0.0246035	0.0452939	0.0233498	0.0643394	0.0440342	0.0058249	0.0558198	0.0411489	0.0214924	0.0282119	0.128204	0.0607071	0.0182045	0.0271634	0.0659386
p.falciparum_hb3	EUKARYA	Host-associated (animal)	0.0196441	0.0265821	0.143911	0.0651717	0.01769	0.0277711	0.0714352	0.0285923	0.0242099	0.0917944	0.0753865	0.117092	0.0219479	0.0432099	0.0200286	0.0641374	0.0410439	0.0051267	0.0566484	0.0380617	0.0242811	0.0294257	0.121234	0.060553	0.0183122	0.0283892	0.0704785	0.0316984	0.0230336	0.0934727	0.0817428	0.115773	0.0228364	0.0467419	0.0226646	0.0636083	0.0430119	0.00626732	0.0553527	0.041123	0.0223657	0.0277161	0.128488	0.0614927	0.0182239	0.0275794	0.0689817
p.fluorescens	BACTERIA	Versatile	0.111774	0.0647966	0.0295792	0.0515048	0.0104126	0.0508351	0.0546748	0.0807367	0.0229566	0.0461292	0.12206	0.0319353	0.0220061	0.0359767	0.0503028	0.0600136	0.0457699	0.014774	0.0254185	0.0683436	0.111205	0.0653411	0.0284885	0.0513971	0.0114946	0.0505983	0.0558655	0.0787999	0.023726	0.0462561	0.121471	0.0329565	0.0231881	0.0360989	0.0507415	0.0592525	0.0447908	0.0148769	0.0251239	0.0683269	0.110296	0.0632821	0.0286459	0.0498365	0.0110037	0.048352	0.0531042
p.fluorescens_pfo1	BACTERIA	Versatile	0.107614	0.0620108	0.0321282	0.0542413	0.00955517	0.0446217	0.0568769	0.0788408	0.0226162	0.0491298	0.116157	0.0364605	0.0229558	0.0373432	0.0487496	0.0590969	0.0509722	0.0143354	0.0254156	0.0708789	0.107148	0.0619361	0.0310643	0.0539054	0.0108016	0.044328	0.0581363	0.0767802	0.0231295	0.0493651	0.11537	0.0382773	0.0243625	0.0375666	0.048878	0.0589139	0.0497694	0.0144506	0.0250744	0.0707433	0.106625	0.0606371	0.0311107	0.0524032	0.0102932	0.0428193	0.0553077
p.fluorescens_sbw25	BACTERIA	Aquatic	0.109082	0.0613998	0.0314333	0.0535001	0.0097136	0.0453461	0.0547905	0.0785168	0.0230221	0.0487779	0.116227	0.0363884	0.0233553	0.0368277	0.0487516	0.0595945	0.0512693	0.0143971	0.0254594	0.072148	0.108272	0.0615131	0.0305068	0.0533368	0.0109754	0.0447427	0.0558367	0.0770269	0.0236153	0.0491327	0.114707	0.0378746	0.0246188	0.0368767	0.0488348	0.0592899	0.0509881	0.0145168	0.0250322	0.0723027	0.107714	0.0599489	0.0304411	0.0516633	0.0106645	0.0432043	0.0531133
p.furiosus	ARCHAEA	Aquatic	0.0656016	0.0534174	0.0348216	0.0436458	0.00599244	0.0175105	0.0890551	0.0713334	0.015166	0.087002	0.101028	0.0809857	0.0226782	0.0443189	0.0428876	0.0493691	0.0441655	0.0123529	0.0400081	0.07866	0.0638679	0.0532106	0.0340827	0.0428411	0.00666265	0.0169635	0.0902855	0.0702167	0.0149899	0.0883927	0.102741	0.0830223	0.0241195	0.0443943	0.0413766	0.0494413	0.0431119	0.0121596	0.0392588	0.0788616	0.0636529	0.0509064	0.0345482	0.0418864	0.0062606	0.0166623	0.0852393
p.gingivalis	BACTERIA	Gut	0.0775884	0.0605766	0.0403512	0.0539644	0.0117335	0.0331265	0.0671609	0.0691696	0.0213137	0.0676817	0.0979801	0.0564519	0.0276227	0.0444122	0.0407866	0.0643142	0.0528683	0.0103094	0.0389411	0.0636472	0.0764599	0.0620241	0.0388329	0.0519889	0.0131077	0.0328193	0.0669757	0.0684572	0.0216236	0.0691959	0.0984203	0.0579812	0.0290949	0.0452357	0.0404423	0.0645787	0.0514223	0.0100497	0.0379186	0.0633711	0.0758428	0.0600854	0.0391386	0.0518033	0.0129821	0.0320998	0.0642978
p.gingivalis_atcc33277	BACTERIA	Gut	0.077831	0.0605436	0.0404885	0.0541386	0.0116614	0.0331248	0.0671831	0.0692667	0.0213002	0.0678761	0.0972182	0.0569849	0.0274395	0.0445132	0.040588	0.0641156	0.0532274	0.0102056	0.0388368	0.0634567	0.0762125	0.0619609	0.0391188	0.0518686	0.0133758	0.0326285	0.067065	0.0675633	0.0217294	0.0692904	0.0972619	0.0592985	0.0290721	0.0463706	0.0397128	0.0651007	0.0516565	0.00999246	0.0378825	0.0628387	0.075659	0.0598399	0.0393874	0.0518019	0.0132396	0.0318232	0.0639052
p.guilliermondii	EUKARYA	Versatile	0.0635211	0.0471762	0.0498037	0.0574969	0.012245	0.0392506	0.0645053	0.0550124	0.0231816	0.0595979	0.100525	0.0650706	0.0209839	0.0442188	0.0470484	0.0847473	0.0571308	0.011134	0.0340118	0.0633386	0.0646039	0.0476004	0.0488425	0.0565859	0.0127343	0.0392858	0.0638397	0.0565488	0.0234027	0.0594304	0.0992847	0.0660192	0.0215893	0.0442789	0.0470546	0.0817424	0.056833	0.0114784	0.0345775	0.0642676	0.0636107	0.0460092	0.0489528	0.0558023	0.0131328	0.0380589	0.0616504
p.haloplanktis	BACTERIA	Aquatic	0.0895183	0.0397624	0.0499878	0.0538392	0.0099612	0.0482434	0.0569465	0.0642454	0.0219981	0.0675596	0.105032	0.0584777	0.0237443	0.0430219	0.0366336	0.0662898	0.0555701	0.011008	0.0317596	0.0664008	0.0886156	0.038971	0.0494514	0.05269	0.0113352	0.0483145	0.0572727	0.0622685	0.0225994	0.0685996	0.105351	0.0610804	0.0250044	0.0432615	0.0360633	0.0653363	0.0547613	0.011002	0.0314162	0.0666054	0.0874657	0.0378516	0.0495121	0.0513985	0.011127	0.0465136	0.0541727
p.heparinus	BACTERIA	Terrestrial	0.0784008	0.0391577	0.0569051	0.0521892	0.00760002	0.0360159	0.0554853	0.0708691	0.0172219	0.0706653	0.09597	0.0716179	0.0230365	0.0479712	0.0385494	0.0627323	0.0580151	0.0122457	0.0419409	0.0634108	0.0775131	0.0384038	0.0539799	0.0522301	0.00878972	0.0356741	0.0586858	0.0681292	0.0185119	0.0729859	0.0973818	0.0746681	0.0247831	0.0485568	0.0375106	0.0603205	0.0557513	0.0119133	0.0406844	0.0635266	0.076734	0.0378471	0.0546866	0.0511026	0.00851184	0.0346755	0.0552353
p.horikoshii	ARCHAEA	Aquatic	0.0636583	0.0556994	0.0347244	0.0444414	0.00575761	0.0165214	0.0871301	0.0712743	0.0147451	0.088031	0.102358	0.080353	0.0241502	0.0442444	0.0427526	0.0524221	0.0433982	0.0118763	0.0390175	0.0774423	0.0619302	0.0557289	0.0337144	0.0439752	0.00660236	0.0157799	0.0882265	0.0697823	0.0144536	0.08948	0.10437	0.0821649	0.0256953	0.0441799	0.0414492	0.0531018	0.0424678	0.0117198	0.0379885	0.0771896	0.061721	0.052835	0.0343856	0.0419483	0.00650206	0.0154106	0.0809665
p.ingrahamii	BACTERIA	Aquatic	0.0831807	0.0400131	0.0482187	0.0535808	0.0109164	0.0444643	0.0586328	0.0654192	0.0208776	0.0737659	0.107513	0.0612561	0.0243184	0.0437641	0.0363191	0.0674111	0.0538171	0.0113906	0.0309297	0.0642117	0.0812387	0.0397375	0.0476967	0.0522338	0.0119938	0.0445715	0.0595195	0.0637901	0.0213788	0.0747622	0.1077	0.0641478	0.0255245	0.0442953	0.0357553	0.0668874	0.0522698	0.0116194	0.0308212	0.0640569	0.0808552	0.038391	0.0477406	0.0516745	0.0116152	0.0429698	0.056886
p.islandicum	ARCHAEA	Aquatic	0.0913858	0.0685483	0.0250379	0.0445067	0.00882421	0.0211267	0.0699548	0.0744595	0.0154254	0.0662912	0.105841	0.0570946	0.0194915	0.0355067	0.0500795	0.0475199	0.0473082	0.0135463	0.0426579	0.0953934	0.0881327	0.0693786	0.0245986	0.0446016	0.0104163	0.0211212	0.0724767	0.0723122	0.0153185	0.0684278	0.107092	0.0592166	0.0204651	0.0347761	0.0479666	0.0472134	0.046616	0.0127976	0.0420352	0.095037	0.0903185	0.0664437	0.0248811	0.0433671	0.00962132	0.0203003	0.0677863
p.knowlesi	EUKARYA	Host-associated (animal)	0.0386927	0.0452892	0.082934	0.0576217	0.0193908	0.032201	0.0772343	0.0562349	0.0260387	0.064627	0.0810617	0.0963366	0.023253	0.0434911	0.0304302	0.0779951	0.0468786	0.00662991	0.0421858	0.0514735	0.0402179	0.0446363	0.0782366	0.0567432	0.0198224	0.0320232	0.0754977	0.0535535	0.0248921	0.0676367	0.0846365	0.0971736	0.0238859	0.0455345	0.0310066	0.0746055	0.0469325	0.00742681	0.0428556	0.0526827	0.0390926	0.0435917	0.0801059	0.0565427	0.0199623	0.0314456	0.0741189
p.lavamentivorans	BACTERIA	Aquatic	0.123077	0.0705089	0.0263343	0.0566473	0.00806678	0.0282133	0.0650961	0.0866902	0.0205958	0.0514263	0.0987051	0.0362272	0.0258244	0.0381173	0.0511595	0.05255	0.0517094	0.0135572	0.0236845	0.071809	0.123385	0.0715224	0.0255216	0.0561967	0.00879479	0.0278364	0.0657457	0.0856067	0.0209411	0.0511703	0.0986326	0.0371307	0.0268904	0.0380771	0.0512495	0.0518109	0.0509521	0.0137782	0.023359	0.0713985	0.122611	0.0691796	0.0258561	0.0552597	0.00837116	0.0274531	0.0631993
p.luminescens	BACTERIA	Host-associated (animal)	0.0797063	0.0512372	0.0466464	0.0523305	0.0110413	0.0472035	0.0591423	0.0680924	0.0238627	0.0690793	0.105321	0.0519313	0.0242834	0.0392058	0.0420432	0.0649033	0.0541112	0.0135643	0.0326894	0.0636053	0.0776555	0.0515544	0.0456148	0.0515322	0.0123421	0.04521	0.0604533	0.0661061	0.0239964	0.0710345	0.103704	0.0549998	0.0265481	0.0400416	0.041403	0.064935	0.0527137	0.0135093	0.032707	0.0639386	0.0750878	0.0490779	0.0469397	0.0512736	0.0123802	0.0435027	0.0578194
p.luteolum	BACTERIA	Aquatic	0.0958493	0.0644495	0.0304365	0.0526223	0.00995329	0.0296344	0.0670284	0.0813347	0.0212068	0.0602678	0.10248	0.0429002	0.0278061	0.0411547	0.0458545	0.0665417	0.0529905	0.0105813	0.0275421	0.0693662	0.094761	0.0653245	0.0297638	0.0512625	0.0111697	0.0295965	0.0680508	0.0805428	0.0219076	0.06097	0.102137	0.044823	0.0293553	0.0414043	0.0463696	0.0650364	0.0506519	0.0105169	0.0268623	0.0694936	0.0950954	0.0639207	0.0295343	0.0508924	0.0106595	0.0289984	0.0652665
p.marina	BACTERIA	Aquatic	0.0553712	0.0466656	0.0423794	0.0569705	0.00742549	0.0232775	0.0817478	0.0649606	0.0150868	0.0935461	0.0928307	0.0917848	0.0199874	0.0499155	0.0367633	0.0567619	0.045655	0.00803987	0.0424307	0.0683999	0.0537542	0.046101	0.040763	0.0562974	0.00814162	0.0229735	0.0839528	0.0633679	0.0149785	0.0955343	0.0934099	0.0951333	0.0214609	0.0499439	0.036048	0.0553013	0.0439759	0.00787581	0.0416292	0.0693576	0.0531882	0.0445608	0.0416571	0.0555043	0.00777895	0.0222243	0.0787744
p.marinus	BACTERIA	Aquatic	0.0690425	0.0493111	0.0497619	0.0493866	0.0122068	0.0366612	0.0643351	0.0687949	0.0181448	0.0781749	0.115237	0.0660222	0.0194954	0.0406779	0.0425198	0.0771804	0.0469429	0.0146118	0.0244698	0.0570233	0.0677911	0.0481566	0.0494207	0.0486721	0.0132134	0.0363437	0.0645188	0.0661986	0.0178627	0.0783951	0.114825	0.0674166	0.0218849	0.0425568	0.0418659	0.0783491	0.0464505	0.0151148	0.02487	0.0560937	0.0666892	0.0467242	0.0499714	0.0478793	0.0130434	0.0350812	0.0609387
p.marinus_as9601	BACTERIA	Aquatic	0.0536559	0.0391097	0.0651254	0.0517377	0.0114576	0.0301952	0.0670892	0.0626577	0.0149984	0.0907681	0.107119	0.0860688	0.0182933	0.0492561	0.0362612	0.07743	0.0448068	0.0125942	0.0288265	0.052549	0.0518457	0.0380417	0.0651112	0.0505766	0.0120829	0.0294733	0.0678914	0.0592401	0.0144125	0.0915764	0.107546	0.0899318	0.0208879	0.0513829	0.0355761	0.0762784	0.0438549	0.0131834	0.0294657	0.0516414	0.0505107	0.03595	0.0660493	0.0495239	0.0117891	0.028439	0.0637551
p.marinus_med4	BACTERIA	Aquatic	0.0535208	0.0392635	0.0656219	0.0506409	0.0116599	0.0299784	0.0662898	0.0628863	0.0151005	0.0922689	0.107811	0.0856907	0.0183227	0.048969	0.0362557	0.0772241	0.0446522	0.0125216	0.0287642	0.0525581	0.0523959	0.0381856	0.0652235	0.0501766	0.0123146	0.0294701	0.0672456	0.0607945	0.0146768	0.0922547	0.107516	0.0878202	0.0199139	0.0503524	0.035728	0.076949	0.0442927	0.0133271	0.0291198	0.0522432	0.0510926	0.0364698	0.0664322	0.0488585	0.0120212	0.0285748	0.06335
p.marinus_mit9211	BACTERIA	Aquatic	0.0715955	0.051057	0.0468333	0.049657	0.0121464	0.0371542	0.0640589	0.0705262	0.0184296	0.0744925	0.116734	0.0630629	0.0197781	0.0398531	0.0437303	0.0768212	0.0468571	0.0147187	0.0241087	0.0583857	0.0696303	0.0497381	0.0467869	0.0489093	0.0130912	0.0365917	0.0641101	0.0683033	0.018057	0.0749822	0.117059	0.064594	0.0218856	0.0420635	0.0431707	0.0772297	0.0464548	0.0153922	0.0245985	0.0573518	0.0691913	0.0483006	0.0471063	0.0482437	0.0128007	0.0354087	0.0606892
p.marinus_mit9215	BACTERIA	Aquatic	0.0536333	0.0394002	0.0652373	0.0513101	0.0118247	0.0300768	0.0669119	0.0619423	0.0151274	0.0908943	0.107439	0.0871792	0.0184689	0.0499511	0.0362911	0.0767929	0.0440349	0.0127075	0.0291436	0.0516334	0.0519924	0.0381396	0.0653501	0.0506606	0.012488	0.029537	0.0676512	0.0588967	0.0144018	0.0916497	0.107214	0.0902987	0.0208537	0.0516845	0.0355352	0.0760284	0.0437648	0.0133936	0.0298865	0.050574	0.050635	0.0361797	0.0663721	0.0495494	0.012259	0.0283154	0.063679
p.marinus_mit9301	BACTERIA	Aquatic	0.0540228	0.0392113	0.0649289	0.0512741	0.0116356	0.0303526	0.0673008	0.0626135	0.0149788	0.0904007	0.107425	0.086052	0.0185718	0.0495592	0.0363215	0.0773222	0.0443862	0.0125626	0.0283777	0.0527029	0.0522502	0.0382052	0.0648603	0.0505686	0.0122586	0.0296977	0.0681397	0.059359	0.0144492	0.0909721	0.107367	0.0892923	0.0210621	0.0513819	0.0355217	0.0765917	0.0439546	0.01326	0.02918	0.0516285	0.0507742	0.0359496	0.0658868	0.0495546	0.0119663	0.0286255	0.0639973
p.marinus_mit9303	BACTERIA	Aquatic	0.0939442	0.0629623	0.0349841	0.0516078	0.0131837	0.047886	0.0577672	0.0772636	0.0215994	0.0508513	0.123125	0.0374401	0.0216972	0.0333229	0.050518	0.069701	0.0477062	0.0171025	0.0212886	0.0660493	0.0929742	0.0633384	0.0338719	0.049767	0.0150371	0.0481629	0.0577244	0.0740492	0.0219336	0.0506919	0.122489	0.0388442	0.0248577	0.0344653	0.0502201	0.0711641	0.0475517	0.017509	0.0199838	0.0653649	0.0905741	0.0603741	0.0349106	0.0501092	0.0149826	0.0459385	0.0547276
p.marinus_mit9312	BACTERIA	Aquatic	0.0539489	0.0393644	0.0654613	0.0513901	0.0116348	0.0303989	0.0668808	0.0626182	0.0151333	0.0913863	0.107242	0.0854159	0.0183021	0.0495619	0.0363081	0.0770941	0.044322	0.0125884	0.0288372	0.0521108	0.0525358	0.0384467	0.0653429	0.0508028	0.0124232	0.0298763	0.0675066	0.0602717	0.014754	0.0916229	0.107339	0.0873852	0.0201651	0.0511774	0.0357187	0.0765711	0.0438896	0.0134289	0.0292888	0.0514536	0.0512088	0.0365395	0.0664585	0.0495158	0.0121878	0.0288367	0.0635582
p.marinus_mit9313	BACTERIA	Aquatic	0.096397	0.0650295	0.032175	0.0507581	0.0132018	0.0488308	0.0583608	0.0784569	0.0217339	0.0490822	0.125139	0.035149	0.0213408	0.0325437	0.051753	0.0678817	0.0471716	0.0172043	0.0198157	0.0679746	0.095185	0.0642767	0.0319648	0.0503244	0.0144785	0.0488914	0.0585209	0.0766325	0.0218493	0.049143	0.124402	0.0359196	0.0230012	0.0332512	0.0514429	0.0689231	0.047048	0.0176127	0.0194071	0.0677263	0.0941898	0.0625977	0.0320894	0.0499405	0.0141639	0.0472828	0.0558413
p.marinus_mit9515	BACTERIA	Aquatic	0.0527546	0.0393961	0.0656269	0.050102	0.0116745	0.0300792	0.0658102	0.0617487	0.0154093	0.0929259	0.108042	0.0870847	0.0186238	0.0494484	0.0361994	0.0770344	0.0443425	0.0129022	0.0291166	0.0516784	0.0511933	0.0381616	0.0659367	0.0494311	0.0122982	0.0295241	0.066712	0.0585196	0.0149013	0.0934528	0.107904	0.0904644	0.0209027	0.051372	0.035192	0.0762889	0.0437279	0.0135916	0.0299437	0.0504819	0.0496751	0.0360113	0.0670416	0.0483602	0.0120372	0.0283874	0.0625117
p.marinus_natl1a	BACTERIA	Aquatic	0.0639101	0.0455222	0.0533863	0.0519017	0.0114412	0.0342626	0.0653632	0.0677004	0.0167031	0.080869	0.111449	0.0721672	0.0199318	0.0432351	0.0407885	0.0784132	0.0474461	0.0142251	0.0255125	0.0557717	0.0620896	0.0442425	0.0535461	0.0506379	0.0124348	0.0343101	0.0663067	0.0640993	0.0160543	0.0810955	0.110537	0.0749807	0.0234553	0.0456619	0.0397489	0.0782892	0.046877	0.0148555	0.0259841	0.0547936	0.0605052	0.0419676	0.0544079	0.0497797	0.0120518	0.0325134	0.0618936
p.marinus_natl2a	BACTERIA	Aquatic	0.0647067	0.0452046	0.0532633	0.0523453	0.0113595	0.0345187	0.0653766	0.0681717	0.0167873	0.0799827	0.11124	0.0717374	0.020116	0.0432156	0.0408329	0.0782997	0.0472403	0.0143001	0.0255345	0.0557673	0.0623564	0.043753	0.0533613	0.0504676	0.0124949	0.0343511	0.066009	0.0640409	0.0159759	0.0810481	0.111054	0.074608	0.0237406	0.0461183	0.0395416	0.0782288	0.0468708	0.015099	0.0260151	0.0548657	0.0606678	0.0417427	0.0541942	0.0498652	0.0124416	0.0324917	0.0615931
p.mendocina	BACTERIA	Versatile	0.115398	0.0696548	0.0275107	0.0528167	0.0101529	0.0479371	0.0610246	0.0801451	0.022602	0.0450714	0.124859	0.0311109	0.0220564	0.0352288	0.0490011	0.0551461	0.0428938	0.0145903	0.0248804	0.0679207	0.11449	0.0700598	0.0269454	0.0528026	0.0112351	0.0476626	0.0616487	0.0786768	0.0234015	0.0451665	0.123498	0.0318813	0.0232583	0.034964	0.0492455	0.0548798	0.042619	0.0146237	0.0247992	0.0681423	0.114664	0.0681908	0.0268738	0.0511735	0.0106969	0.0462484	0.0589679
p.mirabilis	BACTERIA	Gut	0.0814776	0.0468305	0.047054	0.0516276	0.0106805	0.0468731	0.0587938	0.0664695	0.0220707	0.0729834	0.10418	0.0559621	0.0258277	0.0409514	0.040574	0.0636118	0.054988	0.0127582	0.0332783	0.0630082	0.0799202	0.0466598	0.0460441	0.0514558	0.0119046	0.0460245	0.0600418	0.0646735	0.0221502	0.0738348	0.103868	0.058362	0.0271642	0.0409838	0.0400938	0.0631597	0.0544772	0.0126515	0.0327435	0.0637872	0.0781609	0.0443028	0.0474026	0.0504261	0.0116819	0.0442476	0.0565249
p.mobilis	BACTERIA	specialized (petrollem reservoir)	0.0523201	0.0357529	0.057182	0.0531468	0.00598113	0.0270381	0.0806955	0.0620391	0.0137681	0.0924912	0.0973172	0.0864182	0.0227959	0.0513627	0.034109	0.0631693	0.0483971	0.00859185	0.042707	0.0647168	0.0516779	0.0351988	0.0567543	0.0528993	0.00662995	0.0263118	0.081233	0.0617216	0.0138857	0.09404	0.0977549	0.0885071	0.0233574	0.0509669	0.0335392	0.0624835	0.0472999	0.00822976	0.0420885	0.0654205	0.0513777	0.0339263	0.0569388	0.0512408	0.00600377	0.0258444	0.0760883
p.multocida	BACTERIA	Host-associated (animal)	0.0857382	0.044456	0.0432389	0.0490384	0.0109029	0.0509711	0.0609877	0.0654728	0.023734	0.0685822	0.109222	0.0592122	0.024246	0.0442943	0.0385786	0.0566688	0.0529666	0.0117098	0.0323	0.0676795	0.084583	0.0435386	0.04223	0.0488636	0.0122169	0.0515344	0.0616511	0.0641573	0.0242105	0.0695427	0.109649	0.0603186	0.0251445	0.0448282	0.0382792	0.0557379	0.0520834	0.0117992	0.0321795	0.0674524	0.0833507	0.0424205	0.0423539	0.0475037	0.011972	0.0492471	0.0582934
p.naphthalenivorans	BACTERIA	Aquatic	0.123918	0.0646184	0.028645	0.0504783	0.0102338	0.0422437	0.0529935	0.0800436	0.0224489	0.0456429	0.107833	0.0392793	0.0254997	0.0359112	0.0513872	0.0582636	0.0514081	0.0142835	0.0223061	0.0725623	0.123187	0.0647854	0.0282199	0.0499543	0.0114038	0.0422122	0.0532874	0.0785023	0.0232403	0.0456735	0.10674	0.0406568	0.0267034	0.0359486	0.0516628	0.0581528	0.0510524	0.0144092	0.0221353	0.072073	0.121916	0.0628966	0.0286225	0.0490195	0.0109232	0.040989	0.0514079
p.necessarius	BACTERIA	Aquatic	0.0984717	0.0498336	0.0384065	0.0516146	0.0101006	0.0400517	0.0581384	0.0760671	0.0206854	0.0638569	0.103508	0.056392	0.0266534	0.0399479	0.0455108	0.0621747	0.0497225	0.0126523	0.0265101	0.0697014	0.0976118	0.0472445	0.038348	0.0499712	0.0110322	0.0403199	0.0570177	0.0746145	0.0206374	0.0648734	0.105229	0.0570625	0.0281719	0.0408016	0.0451954	0.0636303	0.0500891	0.0130573	0.0265113	0.0685806	0.096875	0.046482	0.0382317	0.0494102	0.0108027	0.0388529	0.0547554
p.pastoris	EUKARYA	Terrestrial	0.0550693	0.0455668	0.053446	0.0591902	0.0116917	0.0419744	0.067902	0.0512164	0.0213008	0.0634027	0.101329	0.0695294	0.0185402	0.0446012	0.0448729	0.0891811	0.0568351	0.010326	0.0333	0.0606667	0.0555246	0.0460706	0.0526193	0.058932	0.0120763	0.0417318	0.067276	0.0526362	0.0214585	0.0630918	0.100364	0.0706463	0.0190526	0.0443723	0.0449997	0.0872783	0.0563891	0.010597	0.0336944	0.0611896	0.0549661	0.0441829	0.0526461	0.0578683	0.0124572	0.0405449	0.0644227
p.patens_patens	EUKARYA	Versatile	0.0736181	0.0623536	0.0386932	0.0526897	0.0178364	0.0408224	0.0696345	0.0675038	0.0242405	0.0494506	0.0949032	0.0584022	0.0242983	0.037062	0.0478279	0.0806172	0.052842	0.0138452	0.0257345	0.0676246	0.0724287	0.0644594	0.0387832	0.0511407	0.0192926	0.0412556	0.0676468	0.0670817	0.0252165	0.0503324	0.0936431	0.0575004	0.025009	0.0377581	0.0482804	0.0792386	0.0528201	0.0146238	0.0260679	0.0674212	0.0696453	0.0610438	0.0397979	0.0516226	0.0194113	0.0402315	0.0660791
p.pentosaceus	BACTERIA	Host-associated (plants)	0.0739032	0.0392769	0.0523972	0.0588789	0.00409006	0.0427522	0.0613602	0.06679	0.0197328	0.0773842	0.0932679	0.0690135	0.0275392	0.0431988	0.0340938	0.0617489	0.0588957	0.00973655	0.0346487	0.0712911	0.0723649	0.0395317	0.052746	0.058268	0.00465157	0.0428448	0.0639422	0.0649929	0.0197302	0.0784976	0.0936567	0.0715629	0.028944	0.0433056	0.0329592	0.059178	0.0572868	0.00981274	0.0345976	0.0711266	0.07156	0.0377644	0.052602	0.0559872	0.00460686	0.041218	0.0590109
p.phaeoclathratiforme	BACTERIA	Aquatic	0.0837733	0.0549157	0.0383941	0.0517307	0.0112467	0.0347151	0.0685215	0.0701932	0.0218223	0.0671771	0.104449	0.0561308	0.0247837	0.0443611	0.0413729	0.0660109	0.0521408	0.010988	0.0307914	0.0664816	0.0828174	0.05462	0.0376376	0.0505422	0.012244	0.0346447	0.0695678	0.0688722	0.021924	0.0680943	0.103333	0.0586541	0.0267209	0.0447519	0.0409296	0.0652281	0.050189	0.0113799	0.0303789	0.0674702	0.0820734	0.0534747	0.0379928	0.0503904	0.011973	0.0336576	0.0668368
p.profundum	BACTERIA	Aquatic	0.0836253	0.0452698	0.0448517	0.0551665	0.0115046	0.044602	0.05965	0.0666019	0.0229492	0.0670397	0.102858	0.0546013	0.0274541	0.0409893	0.0381859	0.0667842	0.0564128	0.0128403	0.0306474	0.0679584	0.0817777	0.0455866	0.0441741	0.054096	0.0127205	0.0441251	0.060542	0.0646364	0.0236881	0.067747	0.102622	0.0568703	0.0287461	0.0415812	0.0374169	0.0666957	0.055563	0.0128383	0.0307985	0.0677748	0.0812895	0.0439955	0.0442768	0.0532221	0.0125214	0.0426899	0.0577029
p.propionicus	BACTERIA	Aquatic	0.0929467	0.0695175	0.0324233	0.0524467	0.0137118	0.034127	0.0646443	0.0783359	0.0207789	0.0593663	0.106304	0.0432768	0.0263084	0.0393211	0.0456005	0.0622327	0.052075	0.0104334	0.0268341	0.0693151	0.0913055	0.0698329	0.0319886	0.0514968	0.0150166	0.0340701	0.065136	0.0770058	0.0212495	0.0599146	0.104419	0.0454677	0.0276197	0.0391126	0.0457172	0.061508	0.052044	0.0105404	0.026472	0.0700829	0.0911655	0.0679009	0.032402	0.051078	0.0148028	0.0330652	0.0624334
p.putida	BACTERIA	Versatile	0.111877	0.0662122	0.0296727	0.0531605	0.0104058	0.047034	0.0564262	0.080608	0.0236084	0.0456048	0.117301	0.0337175	0.0233869	0.0356258	0.0491072	0.0562333	0.0478193	0.0144754	0.0253294	0.0723943	0.111433	0.0670461	0.0285156	0.052515	0.0117557	0.0467536	0.0572371	0.0793074	0.0242882	0.0454592	0.11711	0.0349457	0.0249144	0.0354692	0.0495121	0.0556516	0.0463771	0.0146831	0.0249124	0.0721135	0.110467	0.0649919	0.0286628	0.0512012	0.0112543	0.044965	0.0547944
p.putida_f1	BACTERIA	Versatile	0.112343	0.0656981	0.0296099	0.0532722	0.0102527	0.0471215	0.0562363	0.0809664	0.0234922	0.045467	0.117882	0.0330371	0.0234319	0.0355114	0.0491429	0.0560753	0.0478605	0.0144405	0.0254812	0.0726772	0.111764	0.0663286	0.0284895	0.0529414	0.0115298	0.046781	0.0574115	0.079256	0.0242458	0.0455124	0.117157	0.0347076	0.0249699	0.0353667	0.0491714	0.0555694	0.0463524	0.0147213	0.025216	0.0725087	0.11122	0.0645535	0.0286071	0.0514614	0.0109398	0.0451314	0.0547611
p.putida_gb1	BACTERIA	Versatile	0.112752	0.0654464	0.0300466	0.0533798	0.00999117	0.0475938	0.0561679	0.0811528	0.0231965	0.0450568	0.118021	0.0334024	0.0230239	0.0356832	0.0485986	0.055977	0.0479568	0.0145245	0.0256948	0.0723346	0.112634	0.0658728	0.0286793	0.0528806	0.0112949	0.0474251	0.0571399	0.0794914	0.0238777	0.0449583	0.11797	0.0349299	0.0246258	0.0354987	0.0485002	0.0553534	0.0464617	0.014907	0.0251819	0.0723177	0.111436	0.0640322	0.0289419	0.0513896	0.0107325	0.0453688	0.0546056
p.putida_w619	BACTERIA	Versatile	0.112582	0.065703	0.0295198	0.0533084	0.0103434	0.0472426	0.0565619	0.0808244	0.0233532	0.0459044	0.117955	0.0334149	0.0235243	0.0352194	0.0486271	0.0562595	0.0479515	0.0144593	0.0252246	0.0720213	0.112206	0.0659792	0.0284065	0.0530306	0.0115496	0.047021	0.0576568	0.0792361	0.0241159	0.0459297	0.117491	0.0349292	0.0250074	0.0350547	0.0486915	0.0556794	0.0466087	0.0146047	0.0248609	0.0719407	0.111185	0.0641854	0.0285599	0.0516817	0.0110367	0.0452268	0.0552192
p.staleyi	BACTERIA	Aquatic	0.106276	0.0632614	0.0284107	0.0544072	0.0105472	0.039614	0.0621389	0.0754196	0.0206201	0.0495969	0.103763	0.0401297	0.0220721	0.0344912	0.0558172	0.066802	0.0579428	0.014153	0.0237459	0.070791	0.104779	0.0644079	0.0268405	0.0523298	0.012387	0.0395055	0.0622033	0.0740093	0.0217373	0.0503213	0.104435	0.0406144	0.0243054	0.0351688	0.055492	0.0662371	0.0555835	0.0145668	0.0236996	0.0713761	0.104146	0.0629074	0.0274796	0.0525196	0.0118878	0.0388307	0.0604022
p.stipitis	EUKARYA	Host-associated (plants)	0.0587934	0.042485	0.0574617	0.0592812	0.0104887	0.0380999	0.0663865	0.0525157	0.0211883	0.0663889	0.0946343	0.0685406	0.017808	0.0456216	0.0438528	0.092511	0.0569005	0.0102741	0.0355293	0.0612384	0.0606374	0.0425897	0.0555643	0.0589154	0.0108402	0.0380351	0.0664953	0.054359	0.0213007	0.065602	0.0934437	0.0700577	0.0181292	0.0454776	0.0438839	0.0890627	0.0566623	0.0105594	0.0361043	0.0622798	0.0595129	0.0409333	0.0561962	0.0576811	0.0111462	0.036733	0.0632321
p.stutzeri	BACTERIA	Versatile	0.112967	0.0725773	0.0274407	0.0534185	0.010464	0.0455725	0.0612571	0.0796304	0.0231153	0.0464037	0.11996	0.0310342	0.0231448	0.0355826	0.0494708	0.0548799	0.0453457	0.0143196	0.0245466	0.0688697	0.111991	0.0730411	0.0269867	0.0533614	0.011588	0.0454157	0.0617774	0.0787045	0.0236589	0.0464344	0.118563	0.0318785	0.0242611	0.0354496	0.0495877	0.0548706	0.0449228	0.0142364	0.024293	0.0689777	0.112255	0.0708858	0.026904	0.0516956	0.0110403	0.0440079	0.0589949
p.syringae	BACTERIA	Versatile	0.106239	0.0635865	0.0319225	0.05459	0.00981759	0.0456848	0.0564179	0.0765902	0.022925	0.0497395	0.113667	0.0376071	0.0239134	0.0363039	0.0479813	0.0615513	0.0511545	0.0139501	0.025574	0.0707848	0.105464	0.0640694	0.0310071	0.0541614	0.0110893	0.0449698	0.0570151	0.0750332	0.0233338	0.0502811	0.112145	0.0394244	0.0255318	0.0366136	0.0476434	0.0612287	0.050707	0.0140354	0.0250738	0.0711723	0.10487	0.062693	0.0310701	0.0531548	0.0106755	0.0435692	0.0547167
p.syringae_b728a	BACTERIA	Versatile	0.106914	0.0630514	0.0316779	0.055473	0.00953816	0.0454384	0.0567866	0.0773274	0.0226525	0.0497288	0.114375	0.0356571	0.0239093	0.0362965	0.0478715	0.0620929	0.0507368	0.0137205	0.0255696	0.0711831	0.106158	0.0630281	0.0309737	0.0550933	0.0107044	0.0444893	0.0576525	0.0759643	0.0229923	0.0503376	0.112675	0.0380605	0.025414	0.0364919	0.0477049	0.0616586	0.0504418	0.0137618	0.0249166	0.0714811	0.105859	0.061717	0.0309555	0.0537817	0.0102697	0.0433978	0.0551845
p.syringae_phaseolicola	BACTERIA	Versatile	0.106102	0.0633929	0.0322773	0.0546198	0.00980625	0.0450115	0.0565897	0.0767373	0.0225093	0.0507122	0.11354	0.0373937	0.0241151	0.0364862	0.0476569	0.0618805	0.0509671	0.014085	0.0251999	0.0709173	0.10566	0.0637634	0.0313747	0.0541879	0.0108711	0.0447169	0.0576366	0.0750821	0.0231939	0.051071	0.112448	0.0387918	0.0254274	0.0363283	0.047668	0.0612524	0.0504272	0.0141023	0.0247343	0.0712635	0.105009	0.0620929	0.0314592	0.0530031	0.0105026	0.0433837	0.0550168
p.thermopropionicum	BACTERIA	Aquatic	0.0949069	0.065073	0.0332431	0.0460426	0.0127142	0.0301898	0.0723821	0.0846413	0.0168628	0.0616085	0.103006	0.056588	0.0237987	0.0390123	0.0460218	0.0503006	0.0450981	0.00988782	0.030859	0.0777631	0.0941155	0.0653196	0.0330298	0.0453917	0.0134594	0.0300619	0.0732002	0.0840667	0.0167663	0.0620094	0.103135	0.0584019	0.0250378	0.0389501	0.0453273	0.0498475	0.0438588	0.00974485	0.0300808	0.0781953	0.0921869	0.0628149	0.0338189	0.0450065	0.0134316	0.0297477	0.0699263
p.torridus	ARCHAEA	Terrestrial	0.0561186	0.0442253	0.0661767	0.0586474	0.00618	0.0146406	0.0566193	0.0651966	0.0148783	0.110795	0.0862273	0.0690026	0.0306306	0.0485723	0.0348715	0.0743913	0.0437374	0.00733836	0.0544362	0.0573151	0.0544328	0.045054	0.0653383	0.0607458	0.00713217	0.0145311	0.0593566	0.0632094	0.0151088	0.112751	0.0863862	0.0721227	0.0319697	0.0476917	0.0330383	0.0720024	0.0419573	0.00692196	0.0531534	0.0570965	0.0541461	0.0427891	0.0659309	0.0579682	0.00652625	0.0136271	0.0540277
p.tricornutum	EUKARYA	Terrestrial	0.0852695	0.0615514	0.0377382	0.0590659	0.0157445	0.0408929	0.0608168	0.0639479	0.0246778	0.0450271	0.0943918	0.046459	0.0225325	0.0374175	0.0519793	0.0838362	0.0612925	0.0134776	0.0254953	0.0683861	0.085366	0.0607045	0.037404	0.0586245	0.0161752	0.0409141	0.0605249	0.0653333	0.0243833	0.0456235	0.0938011	0.0479043	0.0235423	0.0382856	0.0512045	0.0806709	0.060425	0.0136753	0.0263211	0.0691166	0.0847093	0.059952	0.0375239	0.0583264	0.0164856	0.0402377	0.0590834
p.ubique	BACTERIA	Aquatic	0.0571804	0.031166	0.0652462	0.054031	0.00956848	0.0263049	0.0602939	0.0631529	0.0156538	0.0953223	0.09393	0.102308	0.0222408	0.0521802	0.0319125	0.0691975	0.0511311	0.00905957	0.0334993	0.0566211	0.0544368	0.0300542	0.0660376	0.0528637	0.0104768	0.0262249	0.061363	0.0606907	0.0157473	0.0977791	0.0942789	0.107602	0.0232771	0.0528376	0.0311565	0.0682299	0.0484508	0.00926357	0.033298	0.0559313	0.053994	0.0286908	0.0663423	0.050585	0.0100145	0.0251925	0.0569252
p.vibrioformis	BACTERIA	Aquatic	0.0926629	0.0596383	0.0330414	0.0520161	0.0101197	0.030324	0.0685905	0.079757	0.0208685	0.0615589	0.101986	0.0466988	0.0275395	0.0423057	0.0441827	0.0684396	0.0532088	0.0101583	0.0277475	0.0691558	0.0917917	0.060312	0.0323427	0.0502062	0.0114752	0.0303766	0.0695402	0.0788968	0.0216496	0.0619758	0.101768	0.048298	0.02912	0.0424353	0.0448006	0.0675477	0.0506759	0.0101651	0.0271449	0.0694773	0.092007	0.0591205	0.0319566	0.0498505	0.0110004	0.0294337	0.0666784
p.vivax	EUKARYA	Host-associated (animal)	0.0526079	0.0490149	0.0724321	0.0548022	0.0184047	0.0327664	0.0770952	0.0659419	0.0271575	0.0559569	0.0821346	0.0901571	0.0201725	0.0426754	0.0360831	0.0807554	0.043	0.00618797	0.0401837	0.052442	0.0503768	0.0472703	0.0703186	0.0550418	0.0192292	0.0323147	0.0753173	0.0593045	0.025646	0.0606384	0.0857788	0.0935064	0.0216842	0.0451863	0.0351535	0.0767385	0.0439925	0.00723486	0.0420349	0.0532326	0.0492531	0.0456512	0.0721429	0.0550031	0.0195335	0.0314473	0.0737237
p.wasabiae	BACTERIA	Terrestrial	0.093543	0.0562025	0.0385652	0.0535253	0.0104051	0.0470659	0.05579	0.0718416	0.0229199	0.0597738	0.109097	0.042121	0.0258756	0.0385723	0.043919	0.0632619	0.0546295	0.0142719	0.02938	0.069239	0.0914169	0.0555488	0.0383669	0.0533123	0.0114674	0.0462521	0.0574424	0.0696602	0.0233305	0.06107	0.108431	0.0444793	0.0269181	0.0391894	0.0433632	0.0631501	0.0535052	0.014245	0.0296798	0.0691708	0.0891679	0.0533063	0.0393303	0.0523497	0.0114267	0.0438004	0.0546417
p.yoelii	EUKARYA	Host-associated (animal)	0.0251803	0.0265589	0.128221	0.0593897	0.0174042	0.0279594	0.0711088	0.0337964	0.0192839	0.0962951	0.078626	0.115117	0.0190075	0.0477219	0.0227779	0.0720611	0.0429818	0.00520665	0.0536047	0.0371582	0.027231	0.028111	0.113346	0.0552757	0.0189807	0.0269871	0.0654424	0.0338765	0.0205348	0.0992803	0.0837466	0.112193	0.0224369	0.0531444	0.0240519	0.0699218	0.0435977	0.00640949	0.0561931	0.0392397	0.0246257	0.0249403	0.118192	0.0544855	0.0196261	0.0255895	0.0616921
p.zucineum	BACTERIA	Host-associated (animal)	0.144506	0.0818905	0.0206259	0.0557199	0.00758639	0.0306893	0.0606997	0.0924832	0.0181589	0.0391356	0.100766	0.0272826	0.0211031	0.0347611	0.0585059	0.0455315	0.0479225	0.0143347	0.0210155	0.0772809	0.145234	0.0832776	0.0193466	0.055227	0.00843793	0.0300369	0.061597	0.0908451	0.0187604	0.0392594	0.100834	0.0276847	0.0223991	0.0344261	0.0588929	0.0448101	0.0468355	0.0145328	0.0205438	0.07702	0.143726	0.0803269	0.0202113	0.0544302	0.0078929	0.0299268	0.0591239
paenibacillus	BACTERIA	Terrestrial	0.0862455	0.0482496	0.040162	0.0521437	0.0069254	0.0379953	0.0651907	0.0756822	0.0198692	0.0660516	0.0991118	0.0530388	0.0277449	0.0413556	0.0403246	0.0642814	0.0557892	0.0137244	0.0361505	0.0699637	0.083541	0.0495682	0.0389405	0.050757	0.00795939	0.0379321	0.0671096	0.0734591	0.0208382	0.0684395	0.100773	0.0547683	0.0295872	0.0424819	0.0393417	0.0623458	0.0530894	0.013422	0.0353679	0.0702779	0.0830041	0.047442	0.0393592	0.0493445	0.00766391	0.0365966	0.0625833
parachlamydia_uwe25	BACTERIA	Host-associated (unicelular)	0.0644128	0.0412446	0.0480693	0.0454781	0.0135298	0.0495284	0.0664046	0.0541342	0.0254915	0.0759552	0.117124	0.0712435	0.0204044	0.0509874	0.0391181	0.0677729	0.0516625	0.0113744	0.0341869	0.0518774	0.0620197	0.0420944	0.0481524	0.0438827	0.0147649	0.0479625	0.0644147	0.0527375	0.0252333	0.0778627	0.114189	0.0745195	0.0227913	0.0537667	0.0384803	0.0682965	0.0499983	0.0116115	0.0347285	0.0524937	0.0610583	0.0402554	0.0489128	0.0431432	0.0151406	0.0469437	0.0608665
phytoplasma_australiense	BACTERIA	Host-associated (plants)	0.0436439	0.0296578	0.0727469	0.0452548	0.00885466	0.0530266	0.0629694	0.0433345	0.0186801	0.0926378	0.106752	0.112251	0.0179067	0.0578646	0.0326982	0.0560404	0.0535813	0.00634761	0.0378617	0.0478898	0.0397475	0.0289698	0.0763905	0.043469	0.00947625	0.0502007	0.0594482	0.0410249	0.0185218	0.094348	0.10525	0.11648	0.0191503	0.0627726	0.0328318	0.0556317	0.0538514	0.00639536	0.0400174	0.046023	0.0391514	0.0273606	0.0749242	0.0418767	0.0104557	0.0481724	0.0559875
phytoplasma_aywb	BACTERIA	Host-associated (animal)	0.0434743	0.0263287	0.0715041	0.043966	0.0102286	0.0556017	0.0591902	0.0426041	0.0196773	0.094346	0.107649	0.111746	0.0188296	0.0586646	0.0316126	0.0546015	0.0581278	0.00595067	0.0387952	0.0471024	0.0381707	0.0251981	0.0762095	0.0421046	0.0112313	0.0548091	0.0558354	0.0390413	0.0197764	0.0986756	0.106827	0.1152	0.0206165	0.0621012	0.0310956	0.0542557	0.057339	0.00628494	0.041086	0.0441426	0.0372684	0.0242545	0.0764243	0.0413194	0.0120615	0.0521782	0.0537312
phytoplasma_mali	BACTERIA	Host-associated (plants)	0.0335433	0.024788	0.0825413	0.0472509	0.00840717	0.0392313	0.0613329	0.0414644	0.0159145	0.11596	0.106922	0.118502	0.0174186	0.0659175	0.0263315	0.0586006	0.0455235	0.00501803	0.0413922	0.0439406	0.0311588	0.023116	0.0832588	0.0463092	0.00912377	0.03942	0.0597802	0.039482	0.0158704	0.117393	0.107627	0.118632	0.0185794	0.0689356	0.0263786	0.0576486	0.0451885	0.00517951	0.0431093	0.0438103	0.0298489	0.0220932	0.0836112	0.0450132	0.00930508	0.0382899	0.0565125
phytoplasma_oy	BACTERIA	Host-associated (plants)	0.0447438	0.0263937	0.0710512	0.045645	0.0103686	0.0589186	0.0604765	0.0421504	0.020603	0.0885145	0.108466	0.108154	0.0186568	0.0570395	0.0326063	0.0544701	0.0589665	0.0063276	0.0397824	0.0466564	0.0421178	0.024609	0.0733168	0.0448636	0.010796	0.0588706	0.0597012	0.0405295	0.0201904	0.0903476	0.107785	0.110247	0.0197846	0.0594728	0.032093	0.053686	0.058724	0.00654869	0.0406786	0.0456377	0.0406432	0.023868	0.0734226	0.0439473	0.0118489	0.0553111	0.0565805
polaromonas	BACTERIA	Aquatic	0.123218	0.0650723	0.0274267	0.0500462	0.0097565	0.0400576	0.0523871	0.0817936	0.0225583	0.0457716	0.106839	0.0379238	0.0259028	0.0360133	0.0521311	0.0570554	0.0526845	0.0142504	0.0227298	0.0763823	0.122613	0.0652291	0.0271067	0.0494431	0.0107409	0.0401006	0.0526377	0.0802968	0.0230746	0.0456714	0.105878	0.0389618	0.026774	0.0359249	0.0524929	0.0573634	0.0525748	0.0143691	0.0224529	0.0762944	0.121733	0.0637079	0.0270174	0.0482957	0.0103151	0.0389343	0.0505997
polynucleobacter	BACTERIA	Aquatic	0.0977484	0.0471118	0.0404405	0.0502207	0.00959109	0.040415	0.0559823	0.0780888	0.0205393	0.0657911	0.102914	0.0545187	0.0257904	0.0403204	0.046178	0.0641758	0.0514412	0.0129913	0.0276549	0.0680864	0.0974475	0.0462223	0.0391858	0.0498429	0.0106417	0.0407242	0.056662	0.0745602	0.0211036	0.0655472	0.104165	0.0566204	0.0267201	0.0412874	0.0463556	0.0634112	0.0508092	0.0134214	0.0273679	0.0679048	0.0966924	0.0454066	0.0393209	0.0489735	0.0103715	0.0395073	0.0542805
psychrobacter_prwf-1	BACTERIA	Aquatic	0.0940359	0.0426141	0.0434067	0.0603177	0.00835632	0.0491711	0.0547009	0.0678283	0.0228087	0.0627583	0.100351	0.0536264	0.0262209	0.0362906	0.0424604	0.0655813	0.0591743	0.0115592	0.0308855	0.0678525	0.0925808	0.0425357	0.0428329	0.0581715	0.00947255	0.0502457	0.0547917	0.0661538	0.0235179	0.0635834	0.10146	0.0555039	0.0278257	0.0367856	0.0418806	0.0648624	0.0571898	0.0121423	0.0311582	0.0673054	0.0922711	0.0416324	0.0426194	0.0576009	0.00901851	0.0482103	0.0525917
r.africae	BACTERIA	Host-associated	0.0648519	0.0342836	0.0639901	0.0495	0.0102551	0.0319854	0.0620759	0.0552812	0.0185217	0.0998199	0.10074	0.0832026	0.0220563	0.0473954	0.0332765	0.067941	0.0526892	0.00741128	0.0373405	0.0573826	0.062614	0.0334114	0.0641598	0.0489999	0.0114196	0.0321756	0.0632159	0.0516428	0.019395	0.101552	0.101281	0.0859329	0.0236256	0.0471638	0.0322149	0.0668059	0.0513369	0.0076849	0.0390192	0.0563487	0.0614643	0.0319895	0.0645841	0.0473791	0.0116366	0.0309368	0.0587063
r.akari	BACTERIA	Host-associated (animal)	0.0653691	0.0342697	0.0638662	0.0503338	0.0106815	0.0321895	0.0617957	0.0546296	0.0189764	0.100639	0.100003	0.0826813	0.0228723	0.0469571	0.0325539	0.067459	0.0519786	0.00743381	0.0376238	0.057687	0.0629974	0.0326279	0.0657989	0.0498356	0.0115409	0.0331678	0.0622049	0.0500753	0.0195001	0.103443	0.100111	0.0856172	0.0255516	0.0463512	0.0305543	0.0663934	0.0514581	0.0077377	0.039272	0.0557612	0.0616246	0.0307533	0.0661265	0.0487632	0.01175	0.0317294	0.0572929
r.baltica	BACTERIA	Aquatic	0.0926326	0.0694891	0.0337012	0.0623077	0.0127176	0.0403514	0.0601668	0.074792	0.0231075	0.0494552	0.0932926	0.0342116	0.0242892	0.0369981	0.0532898	0.0737482	0.0585498	0.0154413	0.0209675	0.0704908	0.0886818	0.0793536	0.0330257	0.0546809	0.0177722	0.039487	0.0551972	0.0714343	0.0254932	0.0478739	0.0914136	0.0355522	0.0268987	0.0388	0.0554746	0.0790069	0.0573053	0.0159814	0.0185939	0.0679734	0.0893963	0.0740425	0.032638	0.0572748	0.0165008	0.0386874	0.0554004
r.bellii	BACTERIA	Host-associated (animal)	0.0624487	0.0325016	0.0682167	0.0511074	0.00971939	0.0330329	0.0653768	0.0534184	0.0178982	0.0977322	0.101189	0.0876555	0.0208657	0.0471677	0.0325457	0.0678942	0.0505135	0.00751055	0.0383718	0.0548337	0.0607909	0.0323027	0.0678485	0.0506345	0.0103391	0.0325661	0.0666179	0.0504705	0.0184817	0.0993397	0.102609	0.0908948	0.0224241	0.0470011	0.0314524	0.0665847	0.0488777	0.00782451	0.0388847	0.0540553	0.0599031	0.0307941	0.0684455	0.0495325	0.0106231	0.0316141	0.0623242
r.bellii_osu85-389	BACTERIA	Host-associated (animal)	0.0625319	0.0328696	0.0676125	0.0513015	0.00976892	0.0330657	0.0662859	0.0526992	0.0180862	0.0974979	0.101252	0.0889673	0.0211881	0.0467824	0.0325042	0.0676885	0.0495532	0.00746646	0.0381635	0.0547148	0.059988	0.0321408	0.0681832	0.0512736	0.0102727	0.0325693	0.0680195	0.0497745	0.018444	0.0988732	0.101224	0.0930449	0.0229806	0.0463517	0.0314063	0.0665454	0.048764	0.00779449	0.0383051	0.054045	0.059127	0.0305955	0.0686531	0.050201	0.0105651	0.0314042	0.0636586
r.biformata	BACTERIA	Aquatic	0.0817814	0.0590042	0.0420529	0.0589633	0.00753382	0.0353847	0.068775	0.0794152	0.0190842	0.0602241	0.0993789	0.0471703	0.0227883	0.0464451	0.0449444	0.0592915	0.0533494	0.0122793	0.0374543	0.0646795	0.0812463	0.0601169	0.0399279	0.056464	0.00859454	0.034774	0.0699481	0.0768262	0.0200283	0.0614257	0.101007	0.0506508	0.0249393	0.0471446	0.0442223	0.0578345	0.050988	0.0124203	0.0368157	0.0646258	0.0794461	0.0576609	0.0413964	0.055855	0.00813276	0.0339159	0.0663244
r.canadensis	BACTERIA	Host-associated (animal)	0.0631825	0.0344897	0.0651055	0.0485492	0.0103142	0.0317182	0.0604909	0.054673	0.0181351	0.102913	0.101188	0.0839083	0.022169	0.0474677	0.0324206	0.0671781	0.0523501	0.00745921	0.0381341	0.058154	0.0605602	0.0334919	0.0656018	0.0477168	0.011276	0.0327246	0.0612444	0.0505317	0.0186608	0.105535	0.101945	0.0872892	0.0247994	0.0464705	0.0305073	0.0658979	0.0512707	0.00779432	0.0397351	0.0569471	0.0592042	0.0317016	0.0666368	0.046425	0.0113523	0.0305193	0.0562797
r.castenholzii	BACTERIA	Aquatic	0.120238	0.0817584	0.0253621	0.0539236	0.00891632	0.0354729	0.0551181	0.0772488	0.0220169	0.0558364	0.108268	0.018388	0.0220003	0.0335568	0.0589176	0.0485281	0.0564295	0.0153727	0.0264997	0.0761476	0.118405	0.0835638	0.0242479	0.0540008	0.00991539	0.0352367	0.0564431	0.0756231	0.0231225	0.0572467	0.108412	0.0191641	0.0233732	0.0332024	0.0573994	0.0479744	0.0544515	0.0151006	0.0262714	0.0768468	0.117875	0.0807186	0.0248298	0.0527829	0.00954533	0.0346439	0.053788
r.centenum	BACTERIA	Aquatic	0.134923	0.084308	0.0198168	0.0587603	0.0079069	0.0298347	0.0564843	0.0920197	0.0193226	0.0398447	0.108896	0.0225228	0.021409	0.0325986	0.0609839	0.0452891	0.0543709	0.0134608	0.0196447	0.0776037	0.134531	0.0873836	0.018642	0.0583771	0.00906829	0.0296015	0.0566784	0.0910712	0.0199376	0.0394737	0.10733	0.0228158	0.0231869	0.031905	0.0632188	0.0446133	0.0527898	0.0135384	0.0189635	0.076874	0.133796	0.083355	0.019366	0.0572703	0.00842894	0.0291195	0.0548131
r.conorii	BACTERIA	Host-associated (animal)	0.0646025	0.0341223	0.0643967	0.0495109	0.0104001	0.0320881	0.061566	0.0547021	0.0183722	0.0997654	0.101029	0.0837125	0.0226992	0.0472768	0.0330876	0.0674627	0.0528149	0.00759874	0.0381554	0.0566363	0.0612497	0.033263	0.0651266	0.0490765	0.0115754	0.0330348	0.0624625	0.0503049	0.0191483	0.100575	0.101477	0.0876304	0.0248226	0.0469519	0.0318298	0.0666161	0.0517029	0.00814846	0.0406668	0.0543371	0.0602094	0.0318099	0.0654106	0.0476959	0.0118405	0.0314805	0.0578458
r.denitrificans	BACTERIA	Aquatic	0.120079	0.063002	0.0280756	0.0617563	0.00957662	0.0346835	0.056124	0.0842834	0.0207334	0.0539081	0.0983033	0.0330342	0.0284729	0.0391788	0.0490977	0.0539089	0.0568109	0.0136777	0.0224393	0.0728541	0.119605	0.0644354	0.0272738	0.0608878	0.0105964	0.0347172	0.0559437	0.0822461	0.021685	0.0535385	0.0981628	0.0340857	0.0298652	0.0390868	0.0489262	0.0540269	0.056462	0.0137958	0.0222278	0.0724317	0.118876	0.0621615	0.0272607	0.0592641	0.0101782	0.0337233	0.0533825
r.erythropolis	BACTERIA	Aquatic	0.121652	0.0660143	0.0238496	0.061439	0.00739041	0.028444	0.0562163	0.0877426	0.0205039	0.0472567	0.0982867	0.0253311	0.020536	0.0318673	0.0525546	0.0646381	0.0631695	0.0143096	0.0203694	0.0884293	0.120494	0.0672538	0.0237275	0.0614075	0.0081576	0.02851	0.0573337	0.0862155	0.021048	0.0474905	0.0970744	0.0258979	0.0214795	0.0315204	0.0519264	0.0648688	0.063195	0.014585	0.0201066	0.0877078	0.120948	0.0652757	0.0234812	0.0597516	0.00788708	0.0277898	0.0545952
r.etli	BACTERIA	Host-associated (plants)	0.118949	0.0690937	0.028633	0.0564657	0.00848436	0.0310132	0.0580584	0.0823974	0.0206686	0.0573391	0.0993102	0.0368757	0.0252586	0.0392789	0.0489187	0.0588829	0.0522141	0.0129814	0.0233657	0.0718117	0.117684	0.0707023	0.028101	0.0562191	0.009462	0.0307073	0.058642	0.0812395	0.0213472	0.0570484	0.0982685	0.0377293	0.0262491	0.0393091	0.0492222	0.0589042	0.0516281	0.0131999	0.0231645	0.0711724	0.117521	0.0680316	0.0282031	0.0546119	0.00905506	0.0301195	0.0557443
r.etli_ciat652	BACTERIA	Host-associated (plants)	0.119482	0.0682825	0.028608	0.0569216	0.00842415	0.0311515	0.0577359	0.0825569	0.0204191	0.0569998	0.0997045	0.0367823	0.0252409	0.0394708	0.0490705	0.0591184	0.0523659	0.0128	0.023213	0.0716523	0.117938	0.0703959	0.0279551	0.0565747	0.00963161	0.0308412	0.0583958	0.0810071	0.0212047	0.0567377	0.0984038	0.0377913	0.0264301	0.0394359	0.0495962	0.0592861	0.0516979	0.0130207	0.0230405	0.0706154	0.117851	0.0676756	0.028122	0.0549594	0.00925332	0.0302074	0.0553908
r.eutropha	BACTERIA	Versatile	0.129031	0.0711225	0.0265848	0.0528383	0.00987844	0.0377736	0.0518332	0.0849553	0.0227459	0.0451236	0.102516	0.0297825	0.0261603	0.0347591	0.0528568	0.0541336	0.0531365	0.0137656	0.0236876	0.0773153	0.128374	0.0718275	0.0259413	0.0528878	0.0108009	0.0374222	0.052411	0.0837384	0.0234278	0.0449584	0.101445	0.0305055	0.0271477	0.0344913	0.0532738	0.0540679	0.0527877	0.0138621	0.0234742	0.0771561	0.127818	0.0698373	0.0261311	0.0513923	0.0103293	0.0364771	0.0503595
r.eutropha_h16	BACTERIA	Versatile	0.133661	0.0731136	0.0253049	0.0522365	0.0100048	0.0383693	0.0513218	0.0851	0.023047	0.0434467	0.105092	0.0285255	0.025285	0.0343695	0.0544842	0.0513574	0.0513431	0.0138936	0.0237471	0.0762968	0.133095	0.0737075	0.0247522	0.0520269	0.0109447	0.0380946	0.0519579	0.0837276	0.0236086	0.0434938	0.1039	0.0293559	0.0263254	0.0339781	0.0546994	0.0516745	0.0513224	0.0138509	0.0235365	0.0759471	0.132162	0.071874	0.0248808	0.0508908	0.0104853	0.037222	0.0500513
r.felis	BACTERIA	Host-associated (animal)	0.0635825	0.0339784	0.0665078	0.0508814	0.00981891	0.0326382	0.0650315	0.0547886	0.0178396	0.0979578	0.100498	0.085073	0.0210506	0.046006	0.0325657	0.068272	0.052657	0.00784832	0.0382711	0.0547342	0.0612514	0.034551	0.065615	0.0504004	0.0105444	0.0327987	0.0663736	0.0507179	0.018449	0.0994576	0.10081	0.0885241	0.0227816	0.0458177	0.0320535	0.0671329	0.0509001	0.00857992	0.0399695	0.0532712	0.0604934	0.0329291	0.0664595	0.049205	0.0108441	0.031471	0.0621819
r.ferrireducens	BACTERIA	Aquatic	0.120239	0.0615002	0.0292136	0.051281	0.0102483	0.0430429	0.0509346	0.0796944	0.0222013	0.0476649	0.10929	0.0384629	0.0261285	0.0365852	0.049084	0.0577238	0.0535422	0.0139984	0.0227032	0.0764611	0.119957	0.0613691	0.0286784	0.0505123	0.0111851	0.0428437	0.0506414	0.0783584	0.0226673	0.0478685	0.108801	0.0394934	0.0271359	0.036637	0.0496677	0.0576206	0.0532527	0.0142606	0.0223693	0.0766809	0.119004	0.0602444	0.0287409	0.0496334	0.0106672	0.0417576	0.0491575
r.leguminosarum	BACTERIA	Host-associated (plants)	0.117947	0.0674276	0.0285302	0.0569667	0.00817164	0.0309574	0.0571204	0.0825503	0.0204979	0.0578584	0.0995025	0.0367202	0.0259403	0.0395216	0.0490397	0.0589512	0.0533014	0.0131642	0.0233808	0.0724505	0.116823	0.068804	0.0279717	0.0570031	0.00897912	0.0306961	0.0579572	0.0810575	0.0211621	0.0577028	0.0985234	0.037784	0.027071	0.0394113	0.0491338	0.0589381	0.0527571	0.0132463	0.0231998	0.0717791	0.116701	0.0662484	0.0280747	0.0550648	0.00863832	0.030043	0.0548896
r.leguminosarum_trifolii	BACTERIA	Host-associated (plants)	0.11993	0.0660179	0.0289399	0.056907	0.00799044	0.0310298	0.057537	0.0829954	0.0200336	0.0576746	0.099386	0.0372928	0.0255627	0.039675	0.0483701	0.0588627	0.0529858	0.0129157	0.0234834	0.07241	0.119155	0.067275	0.0283512	0.0569035	0.00878851	0.0306325	0.0586804	0.0812626	0.0206694	0.0575362	0.0984089	0.0385002	0.026674	0.0395685	0.0483033	0.05844	0.0524328	0.013074	0.0234762	0.0718682	0.118824	0.0647828	0.0283633	0.0549378	0.00842265	0.0299888	0.0552794
r.leguminosarum_trifolii_wsm1325	BACTERIA	Host-associated	0.118451	0.0667631	0.0284317	0.0573648	0.00804825	0.0308973	0.0576202	0.0824098	0.0204525	0.057914	0.099968	0.0367789	0.0255729	0.0394044	0.0487223	0.0590919	0.0531961	0.0131313	0.0231896	0.0725918	0.117476	0.0678113	0.0279588	0.0574297	0.00889176	0.0306147	0.0585789	0.0808462	0.0211103	0.0577603	0.098868	0.0379522	0.0268	0.0391939	0.0486352	0.0591244	0.0527745	0.0132126	0.0230098	0.0719516	0.11721	0.0654415	0.0279185	0.0553844	0.00858371	0.0298495	0.055304
r.magnifica	BACTERIA	Host-associated (animal)	0.0675039	0.0363437	0.0568097	0.0549554	0.010318	0.0417464	0.0529082	0.0643414	0.0216892	0.0900433	0.100348	0.0747053	0.0265293	0.0440487	0.0313989	0.0661892	0.054236	0.00896411	0.0310948	0.0658262	0.0657594	0.0347225	0.0581263	0.0546558	0.0113253	0.0421139	0.0527606	0.0627939	0.0218545	0.0911439	0.10144	0.0759252	0.0268249	0.0447866	0.0309912	0.0654128	0.0536781	0.00905945	0.0313163	0.0653092	0.0655871	0.0340019	0.0578247	0.0538541	0.0109072	0.0411395	0.0507476
[truncated: 300 more rows]
[truncated: 13 more columns]
